# Supplementary material for: A comprehensive meta-QTL analysis for yield-related traits of durum wheat (Triticum turgidum L. var. durum) grown under different water regimes
Source: Front Plant Sci. 2022 Sep 6;13:984269. doi: 10.3389/fpls.2022.984269 (PMC9486101; doi:10.3389/fpls.2022.984269)
Supplement: Supplementary file 1 [file Table_1.XLSX]

## Sheet: Supplementary table 1
Supplementary table 1. Summary of information related to the wheat populations used and trials in each study
Reference	Cross	Country	Location	Year	Condition	pp (mm)		Irrigation (mm)	irrigation period	QTL classification
Avni et al. 2018	Zavitan x Svevo	Israel	Rehovot	2014	Field	413	Annual*	Yes (unmentioned)	Weekly	Irrigated
			Rehovot	2016	Field	413	Annual*	350		Rainfed
			Rehovot	2016	Field	413	Annual*	750		Irrigated
			Atlit	2015	Field	559	Annual*	Yes (unmentioned)	Weekly	Irrigated
Blanco et al. 2012	Svevo x Ciccio	Italy	Valenzano	2006	Field	622	Annual*			Rainfed
			Valenzano	2007	Field	622	Annual*			Rainfed
			Foggia	2006	Field	522	Annual*			Rainfed
			Foggia	2007	Field	522	Annual*			Rainfed
			Gaudiano	2006	Field	717	Annual*			Rainfed
Desiderio et al. 2019	Iran_249 x Zardak	Italy	Libertinia	2013/2014	Field	327	growing season			Rainfed
			Libertinia	2014/2015	Field	335	growing season			Rainfed
			Fiorenzuola d'Arda	2014/2015	Field	724	growing season			Rainfed
Elouafi et al. 2004	Omrabi 5 x PI600545	Syria	Tel Hadya	1996/97 to 1999/2000	Field	335	Annual			Rainfed
			Breda	1996/97 to 1999/2000	Field	260	Annual			Rainfed
		Lebanon	Terbol	1996/97 to 1999/2000	Field	524	Annual			Rainfed
			Kfardan	1996/97 to 1999/2000	Field	402	Annual			Rainfed
Faris et al. 2014	Ben x PI 41025	unmentioned	unmentioned	unmentioned	Greenhouse					Irrigated
Fatiukha et al. 2020	Svevo x Y12-3	Israel	Ein-Tamar	2013/14	Field	66	Annual	430		Irrigated
			Kimaron	2014/15	Field	230	Annual	622		Irrigated
			Kimaron	2014/15	Field	230	Annual	208		Rainfed
			Sharona	2014/15	Greenhouse			488		Irrigated
			Sharona	2014/15	Greenhouse			144		Rainfed
Giancaspro et al. 2019	Saragolla x 02-5B-318	Italy	Valenzano	2015	Field	622	Annual*			Rainfed
				2016	Field	622	Annual*			Rainfed
				2017	Field	622	Annual*			Rainfed
Giunta et al. 2018	Ofanto x Senatore Cappelli	Italy	Ottava	2010/2011	FIeld	Optimal	Optimal			Irrigated
				2012/2013	FIeld	Optimal	Optimal			Irrigated
Golabadi et al. 2011	Oste-Gata x Massara-1	Iran	Lavark	2002/2003 to 2003/2004	Field	140	Annual	Yes (unmentioned)		Irrigated
			Lavark	2002/2003 to 2003/2004	Field-terminal drought	140	Annual	NO		Rainfed
Graziani et al. 2014	Kofa x Svevo	Italy	Cerignola	2003/2004	Field	446	growing season	NO		Rainfed
			Cerignola	2004/2005	Field	266	growing season	NO		Rainfed
		Spain	Granada	2003/2004	Field	318	growing season	NO		Rainfed
			Lleida	2004/2005	Field	109	growing season	NO		Rainfed
		Morocco	Sidi El Aidi	2004/2005	Field	177	growing season	Yes (unmentioned)		Irrigated
			Sidi El Aidi	2004/2005	Field	102	growing season	NO		Rainfed
		Tunisia	Koudiat	2003/2004	Field	707	growing season	NO		Rainfed
			Kef	2003/2004	Field	663	growing season	NO		Rainfed
		Syria	Tel Hadya	2003/2004	Field	428	growing season	Yes (unmentioned)		Irrigated
			Tel Hadya	2004/2005	Field	283	growing season	Yes (unmentioned)		Irrigated
			Tel Hadya	2003/2004	Field	348	growing season	NO		Rainfed
			Tel Hadya	2004/2005	Field	200	growing season	NO		Rainfed
		Lebanon	Tel Amara	2003/2004	Field	637	growing season	Yes (unmentioned)		Irrigated
			Tel Amara	2004/2005	Field	477	growing season	Yes (unmentioned)		Irrigated
			Tel Amara	2003/2004	Field	402	growing season	NO		Rainfed
			Tel Amara	2004/2005	Field	377	growing season	NO		Rainfed
Maccaferri et al. 2016	Colosseo × Lloyd; Meridiano × Claudio	Italy	Cadriano	2014/2015	Field	700	Annual**	Unmentioned		Rainfed
Maccaferri et al. 2008	Kofa x Svevo	Italy	Cerignola	2003/2004	Field	446		NO		Rainfed
			Cerignola	2004/2005	Field	266		NO		Rainfed
		Spain	Granada	2003/2004	Field	318		NO		Rainfed
			Lleida	2004/2005	Field	109		NO		Rainfed
		Morocco	Sidi El Aidi	2004/2005	Field	177		Yes (unmentioned)		Irrigated
			Sidi El Aidi	2004/2005	Field	102		NO		Rainfed
		Tunisia	Koudiat	2003/2004	Field	707		NO		Rainfed
			Kef	2003/2004	Field	663		NO		Rainfed
		Syria	Tel Hadya	2003/2004	Field	428		Yes (unmentioned)		Irrigated
			Tel Hadya	2004/2005	Field	283		Yes (unmentioned)		Irrigated
			Tel Hadya	2003/2004	Field	348		NO		Rainfed
			Tel Hadya	2004/2005	Field	200		NO		Rainfed
		Lebanon	Tel Amara	2003/2004	Field	637		Yes (unmentioned)		Irrigated
			Tel Amara	2004/2005	Field	477		Yes (unmentioned)		Irrigated
			Tel Amara	2003/2004	Field	402		NO		Rainfed
			Tel Amara	2004/2005	Field	377		NO		Rainfed
Mangini et al. 2021	Liberdur x Anco Marzio	Italy	Valenzano	2016	Field	622	Annual*			Rainfed
			Valenzano	2017	Field	622	Annual*			Rainfed
			Valenzano	2018	Field	622	Annual*			Rainfed
Marcotuli et al. 2017	Duilio x Avonlea	Italy	Policoro	2014	Field	557	Annual*			Rainfed
		Italy	Valenzano	2014	Field	622	Annual*			Rainfed
Milner et al. 2016	Neodur, Claudio, Colosseo, Rascon/Tarro	Italy	Cadriano	2010/2011	Field	700	Annual**			Rainfed
			Cadriano	2011/2012	Field	700	Annual**			Rainfed
			Poggio Renatico	2010/2011	Field	814	Annual*			Rainfed
			Argelato	2011/2012	Field	673	Annual*			Rainfed
Nagel et al. 2014	Omrabi5 × Belikh2	Germany	Gatersleben	2009	Optimal conditions		Annual*			Irrigated
Patil et al. 2013	PDW 233 x Bhalegaon 4	India	Pune	2003/2004	Field	805	Annual*		irrigation (5)	Irrigated
				2004/2005	Field	805	Annual*		irrigation (5)	Irrigated
				2005/2006	Field	805	Annual*		irrigation (5)	Irrigated
				2006/2007	Field	805	Annual*		restricted (2)	Rainfed
Peleg et al. 2009	Langdon x G18-16	Israel	Rehovot	2004/2005	Field	413	Annual*	750	twice a week	Irrigated
				2004/2005	Field	413	Annual*	350	twice every other week	Rainfed
Peng et al. 2003	H52 x Langdon	Israel	Neve Yaar	1997/1998	Field	506	Annual*			Rainfed
Rheman et al. 2020	Omrabi5 x Belikh2	Pakistan	Faisalabad	2016/2017	Field	36.25	growing season		four times	Irrigated
			Faisalabad	2016/2017	Field	36.25	growing season		No	Rainfed
			Faisalabad	2017/2018	Field	42.48	growing season		four times	Irrigated
			Faisalabad	2017/2018	Field	42.48	growing season		No	Rainfed
Roncallo et al. 2017	UC1113 x Kofa	Argentina	Cabildo	2006	Field	280.6	growing season			Rainfed
			Barrow	2006	Field	397.7	growing season			Rainfed
			Balcarce	2006	Field	328.9	growing season			Rainfed
			Cabildo	2007	Field	248.4	growing season			Rainfed
			Barrow	2007	Field	286.9	growing season			Rainfed
			Balcarce	2007	Field	381.7	growing season			Rainfed
Russo et al. 2014	Simeto x Molise Colli	Italy	Foggia	2010/2011	Field	522	Annual*			Rainfed
			Foggia	2011/2012	Field	522	Annual*			Rainfed
Thanh et al. 2013	KU7309 x KU8736A	Japan	Kobe	1999/2000	Field	1578	Annual*			Rainfed
Tzarfati et al. 2014	Langdon x G18-16	Israel	Rehovot	2010/2011 to 2011/2012	Screen house	440	growing season	450		Irrigated
Zaim et al. 2020	Four RIL populations*	Morocco	Jemaat Shaim	2014/2015	Field	449	Annual			Rainfed
			Marchouch	2014/2015	Field	237	Annual			Rainfed
			Sidi el Aidi	2014/2015	Field	270	Annual			Rainfed
		Lebanon	Terbol	2014/2015	Field	559	Annual			Irrigated
* https://en.climate-data.org/
** https://www.agronomy.it/index.php/agro/article/view/765
