# Supplementary material for: A comprehensive meta-QTL analysis for yield-related traits of durum wheat (Triticum turgidum L. var. durum) grown under different water regimes
Source: Front Plant Sci. 2022 Sep 6;13:984269. doi: 10.3389/fpls.2022.984269 (PMC9486101; doi:10.3389/fpls.2022.984269)
Supplement: Supplementary file 2 [file Table_2.xlsx]

## Sheet: Irrigated
Supplementary table 2. Total of QTLs reported under rainfed and irrigated conditions.
QTL	Trait	Chr	LOD	R2	Pos	IC_L	IC_H
QTL11_GWPS_Faris_2014	GWPS	1A	9	0.064	48	35.2656	60.7344
QTL15_TGW_Faris_2014	TGW	1A	4.6	0.047	44	26.6596	61.3404
QTL3_TGW_Fatiukha_2020	TGW	1A	5.4	0.017	113.2	102.1	114.2
QTL5_TGW_Fatiukha_2020	TGW	1A	5.4	0.029	113.2	102.1	114.2
QTL1_GNM_Graziani_2014	GNM	1A	3	0.039	101.626	84.8409	118.411
QTL6_GNM_Graziani_2014	GNM	1A	3.64	0.082	111.126	103.143	119.109
QTL5_TGW_Graziani_2014	TGW	1A	4.36	0.066	101.626	91.7075	111.544
QTL1_TW_Patil_2013	TW	1A	3.59	0.1223	91.7	83.6	99.8
QTL31_SW_Rheman_2020	SW	1A	5.25	0.19	30.11	22.5846	37.6354
QTL1_TGW_Avni_2018	TGW	1B	10.85	0.209	43	37.3	48.7
QTL4_SLNS_Faris_2014	SLNS	1B	7.1	0.062	28	14.8548	41.1452
QTL7_TGW_Fatiukha_2020	TGW	1B	2.9	0.034	42.54	30.5	47.7
QTL8_TGW_Fatiukha_2020	TGW	1B	2.2	0.063	73.36	70.8	81.8
QTL1_GNPS_Giunta_2018	GNPS	1B	2.861	0.129	12	0	25.3007
QTL52_GNPS_Giunta_2018	GNPS	1B	4.2	0.186	23	13.8	32.2
QTL9_SNM_Gobaladi_2011	SNM	1B	3.16	0.1026	14.1	0	48.3099
QTL24_HI_Peleg_2009	HI	1B	5.5	0.035	58	39.6	76.4
QTL49_GPS_Rheman_2020	GNPS	1B	2.12	0.06	104.61	80.7796	128.44
QTL50_GPS_Rheman_2020	GNPS	1B	2.5	0.11	143.81	130.812	156.808
QTL51_GPS_Rheman_2020	GNPS	1B	2.75	0.08	154.61	136.737	172.483
QTL67_TGW_Rheman_2020	TGW	1B	2.05	0.08	102.61	84.7372	120.483
QTL102_YD_Rheman_2020	GY	1B	2.07	0.06	95.61	71.7796	119.44
QTL116_HI_Rheman_2020	HI	1B	2.22	0.07	93.11	72.6839	113.536
QTL18_GY_Patil_2013	GY	1B.1	3.02	0.1032	319.35	309.5	329.2
QTL37_GNPS_Patil_2013	GNPS	1B.2	3.55	0.0954	5.05	0	10.1
QTL11_TGW_Fatiukha_2020	TGW	2A	6.6	0.015	44.73	41.6	52.4
QTL13_TGW_Fatiukha_2020	TGW	2A	6.6	0.021	44.73	41.6	52.4
QTL15_TGW_Fatiukha_2020	TGW	2A	6.8	0.095	116.24	110.9	118.5
QTL18_GNM_Graziani_2014	GNM	2A	3.58	0.036	43.916	25.7322	62.0998
QTL1_GW_Nagel_2014	GW	2A	4.02	0.1334	94.9	84.1817	105.618
QTL2_TW_Patil_2013	TW	2A	3.19	0.0869	68.25	60	76.5
QTL4_TW_Patil_2013	TW	2A	3.66	0.1158	68.25	60	76.5
QTL10_TGW_Patil_2013	TGW	2A	4.08	0.1236	68.25	60	76.5
QTL13_TGW_Patil_2013	TGW	2A	3.79	0.1223	68.25	60	76.5
QTL19_GY_Patil_2013	GY	2A	3.74	0.1112	141.4	135.4	147.4
QTL20_GY_Patil_2013	GY	2A	2.77	0.0796	4.65	0	9.3
QTL22_GY_Patil_2013	GY	2A	3.5	0.1087	20	9.3	30.7
QTL23_GY_Patil_2013	GY	2A	4.69	0.164	141.4	135.4	147.4
QTL31_SLNS_Patil_2013	SLNS	2A	2.82	0.0856	68.25	60	76.5
QTL25_HI_Peleg_2009	HI	2A	5.5	0	58.4	52	64.8
QTL20_SL_Rheman_2020	SL	2A	6.89	0.21	76.41	69.6013	83.2187
QTL33_SW_Rheman_2020	SW	2A	3.38	0.1	76.41	62.1118	90.7082
QTL70_TGW_Rheman_2020	TGW	2A	2.11	0.08	17.51	0	35.3828
QTL105_YD_Rheman_2020	GY	2A	2.44	0.07	125.21	104.784	145.636
QTL1_TGW_Tzarfati_2014	TGW	2A	11.1	0.094	128.2	116.64	139.76
QTL2_GNPS_Giunta_2018	GNPS	2A-1	3.045	0.137	114	101.476	126.524
QTL33_SNP_Giunta_2018	SNP	2A-1	4.042	0.178	11	1.36073	20.6393
QTL34_SNP_Giunta_2018	SNP	2A-1	2.706	0.123	31	17.0505	44.9495
QTL8_GNPS_Faris_2014	GNPS	2B	17.7	0.152	114	108.638	119.362
QTL12_GWPS_Faris_2014	GWPS	2B	14	0.166	114	109.09	118.91
QTL16_TGW_Faris_2014	TGW	2B	11.9	0.083	114	104.181	123.819
QTL15_GNSL_Giunta_2018	GNSL	2B	2.779	0.126	20	6.38262	33.6174
QTL23_SLNS_Giunta_2018	SLNS	2B	2.761	0.125	18	4.27368	31.7263
QTL3_GNPS_Giunta_2018	GNPS	2B	3.128	0.141	0	0	12.1687
QTL4_GNPS_Giunta_2018	GNPS	2B	4.214	0.185	32	22.7255	41.2745
QTL5_GNPS_Giunta_2018	GNPS	2B	6.169	0.258	42	35.3497	48.6503
QTL35_SNP_Giunta_2018	SNP	2B	3.211	0.144	44	32.0848	55.9152
QTL26_GNM_Graziani_2014	GNM	2B	3.01	0.028	147.336	123.957	170.715
QTL23_GNM_Graziani_2014	GNM	2B	5.96	0.091	153.474	146.28	160.668
QTL25_TGW_Graziani_2014	TGW	2B	10.95	0.112	146.336	140.491	152.181
QTL21_GNM_Graziani_2014	GNM	2B	12.88	0.116	146.336	140.693	151.979
QTL20_TGW_Graziani_2014	TGW	2B	16.22	0.138	146.336	141.592	151.08
QTL28_TGW_Graziani_2014	TGW	2B	16.25	0.149	147.336	142.943	151.729
QTL9_TGW_Patil_2013	TGW	2B	3.92	0.1651	213.45	193.4	233.5
QTL12_TGW_Patil_2013	TGW	2B	3.26	0.203	213.45	193.4	233.5
QTL38_GNPS_Patil_2013	GNPS	2B	2.81	0.112	57.75	48.4	67.1
QTL7_GY_Peleg_2009	GY	2B	11.9	0.155	69.4	48.4	90.4
QTL8_GY_Peleg_2009	GY	2B	11.9	0.155	129.6	111.5	147.7
QTL26_HI_Peleg_2009	HI	2B	19.4	0.182	48.8	39.6	58
QTL27_HI_Peleg_2009	HI	2B	19.4	0.182	117.5	111.7	123.3
QTL117_HI_Rheman_2020	HI	2B	2.4	0.08	108.81	90.9372	126.683
QTL2_TGW_Avni_2018	TGW	3A	5.622	0.111	65.9	55.2	76.6
QTL18_TGW_Fatiukha_2020	TGW	3A	6.3	0.043	53.84	52.2	60.2
QTL20_TGW_Fatiukha_2020	TGW	3A	6.3	0.011	53.84	52.2	60.2
QTL1_GY_Maccaferri_2008	GY	3A	3	0.088	67	59.5612	74.4388
QTL22_SL_Rheman_2020	SL	3A	2.1	0.13	61.11	50.1113	72.1087
QTL35_SW_Rheman_2020	SW	3A	3.02	0.12	72.51	60.5948	84.4252
QTL36_SW_Rheman_2020	SW	3A	2.62	0.08	97.81	79.9372	115.683
QTL52_GPS_Rheman_2020	GNPS	3A	2.5	0.1	56.11	41.8118	70.4082
QTL106_YD_Rheman_2020	GY	3A	2.38	0.07	52.11	31.6839	72.5361
QTL2_TGW_Tzarfati_2014	TGW	3A	6.1	0.06	102.9	84.7889	121.011
QTL6_GNPS_Giunta_2018	GNPS	3A-1	3.725	0.165	20	9.60128	30.3987
QTL16_GNSL_Giunta_2018	GNSL	3A-1	3.365	0.15	3	0	14.4386
QTL3_TGW_Avni_2018	TGW	3B	5.471	0.085	169.5	155.5	183.5
QTL5_SLNS_Faris_2014	SLNS	3B	4.7	0.062	62	48.8548	75.1452
QTL17_TGW_Faris_2014	TGW	3B	4.3	0.052	116	100.327	131.673
QTL1_TGW_Gobaladi_2011	TGW	3B	2.15	0.1143	114	83.2919	144.708
QTL10_SNM_Gobaladi_2011	SNM	3B	2.26	0.4946	100.1	93.0035	107.197
QTL42_GNM_Graziani_2014	GNM	3B	3.48	0.049	104.702	91.3424	118.062
QTL37_GNM_Graziani_2014	GNM	3B	5.46	0.069	3.967	0	13.4542
QTL32_GNM_Graziani_2014	GNM	3B	8.78	0.097	8.967	2.21836	15.7156
QTL34_GNM_Graziani_2014	GNM	3B	9.03	0.13	6.967	1.93147	12.0025
QTL36_TGW_Graziani_2014	TGW	3B	10.41	0.129	6.967	1.89244	12.0416
QTL31_TGW_Graziani_2014	TGW	3B	10.62	0.105	7.967	1.73254	14.2015
QTL38_TGW_Graziani_2014	TGW	3B	14.24	0.134	8.967	4.08179	13.8522
QTL26_SL_Patil_2013	SL	3B	4.96	0.1635	119.5	112.7	126.3
QTL27_SL_Patil_2013	SL	3B	3.66	0.1126	119.5	112.7	126.3
QTL28_HI_Peleg_2009	HI	3B	5.8	0.026	60.9	17.8	104
QTL38_SW_Rheman_2020	SW	3B	2.28	0.12	194.81	182.895	206.725
QTL54_GPS_Rheman_2020	GNPS	3B	2	0.06	8.31	0	32.1404
QTL56_GPS_Rheman_2020	GNPS	3B	2.63	0.08	182.81	164.937	200.683
QTL107_YD_Rheman_2020	GY	3B	3.58	0.11	205.71	192.712	218.708
QTL108_YD_Rheman_2020	GY	3B	2.2	0.06	205.71	181.88	229.54
QTL118_HI_Rheman_2020	HI	3B	2.91	0.09	89.81	73.9231	105.697
QTL119_HI_Rheman_2020	HI	3B	2.42	0.08	205.71	187.837	223.583
QTL120_HI_Rheman_2020	HI	3B	2.8	0.09	205.71	189.823	221.597
QTL17_GNSL_Giunta_2018	GNSL	3B-1	3.207	0.144	90	78.0848	101.915
QTL24_SLNS_Giunta_2018	SLNS	3B-1	4.025	0.177	83	73.3063	92.6937
QTL36_SNP_Giunta_2018	SNP	3B-1	3.952	0.174	34	24.1391	43.8609
QTL2_GY_Maccaferri_2008	GY	3B-1	10	0.153	8	3.72145	12.2786
QTL7_GNPS_Giunta_2018	GNPS	3B-2	3.048	0.137	0	0	12.524
QTL1_SL_Faris_2014	SL	4A	6.5	0.091	78	69.044	86.956
QTL22_TGW_Fatiukha_2020	TGW	4A	2.9	0.033	59.2	51.5	62.6
QTL8_GNPS_Giunta_2018	GNPS	4A	3.84	0.17	56	45.9071	66.0929
QTL37_SNP_Giunta_2018	SNP	4A	2.753	0.125	90	76.2737	103.726
QTL45_GNPS_Graziani_2014	GNPS	4A	3.81	0.149	18.708	14.3146	23.1014
QTL2_GL_Nagel_2014	GL	4A	3.13	0.091	0	0	15.7124
QTL9_GY_Peleg_2009	GY	4A	6.6	0.08	77.8	61.1	94.5
QTL29_HI_Peleg_2009	HI	4A	4.3	0.046	71.4	54.5	88.3
QTL3_TGW_Tzarfati_2014	TGW	4A	11.4	0.079	37.4	23.6447	51.1553
QTL32_SLNS_Patil_2013	SLNS	4A.1	2.89	0.1647	125.2	118.1	132.3
QTL33_SLNS_Patil_2013	SLNS	4A.1	2.93	0.0901	137.9	132.3	143.5
QTL34_SLNS_Patil_2013	SLNS	4A.1	3.01	0.0765	24.6	17.4	31.8
QTL39_GNPS_Patil_2013	GNPS	4A.2	2.89	0.0908	85.2	80.8	89.6
QTL4_TGW_Avni_2018	TGW	4B	9.331	0.06	60.4	40.6	80.2
QTL5_TGW_Avni_2018	TGW	4B	3.719	0.131	60.4	51.3	69.5
QTL6_TGW_Avni_2018	TGW	4B	7.896	0.179	60.4	53.8	67
QTL2_SL_Faris_2014	SL	4B	7	0.077	54	43.4156	64.5844
QTL25_TGW_Fatiukha_2020	TGW	4B	15.7	0.034	52.1	50.1	54
QTL27_TGW_Fatiukha_2020	TGW	4B	15.7	0.055	52.1	50.1	54
QTL9_GNPS_Giunta_2018	GNPS	4B	2.854	0.129	160	146.699	173.301
QTL18_GNSL_Giunta_2018	GNSL	4B	2.738	0.124	18	4.16299	31.837
QTL25_SLNS_Giunta_2018	SLNS	4B	4.077	0.179	172	162.415	181.585
QTL38_SNP_Giunta_2018	SNP	4B	2.629	0.12	2	0	16.2982
QTL39_SNP_Giunta_2018	SNP	4B	4.916	0.212	44	35.9067	52.0933
QTL46_TGW_Graziani_2014	TGW	4B	4.4	0.042	101.56	85.9738	117.146
QTL47_GNM_Graziani_2014	GNM	4B	5.12	0.049	102.509	89.1494	115.869
QTL49_GNM_Graziani_2014	GNM	4B	9.67	0.152	105.509	101.202	109.816
QTL5_TW_Patil_2013	TW	4B	2.79	0.0903	16.7	0	33.4
QTL8_TGW_Patil_2013	TGW	4B	4.19	0.1973	16.7	0	33.4
QTL11_TGW_Patil_2013	TGW	4B	4.4	0.1468	44.6	33.4	55.8
QTL14_TGW_Patil_2013	TGW	4B	3.5	0.1318	16.7	0	33.4
QTL24_GY_Patil_2013	GY	4B	3.78	0.1109	120.8	118	123.6
QTL35_SLNS_Patil_2013	SLNS	4B	3.57	0.1874	143.65	123.6	163.7
QTL10_GY_Peleg_2009	GY	4B	5.7	0.066	60.5	43.3	77.7
QTL24_SL_Rheman_2020	SL	4B	3.8	0.19	154.81	147.285	162.335
QTL57_GPS_Rheman_2020	GNPS	4B	2.94	0.09	155.91	140.023	171.797
QTL71_TGW_Rheman_2020	TGW	4B	3.98	0.11	35.71	22.7116	48.7084
QTL72_TGW_Rheman_2020	TGW	4B	2.74	0.09	35.71	19.8231	51.5969
QTL73_TGW_Rheman_2020	TGW	4B	4.24	0.12	42.51	30.5948	54.4252
QTL7_TGW_Avni_2018	TGW	5A	5.052	0.093	163.2	150.4	176
QTL8_TGW_Avni_2018	TGW	5A	5.608	0.095	158.9	146.4	171.4
QTL3_SL_Faris_2014	SL	5A	26.5	0.273	162	159.015	164.985
QTL30_TGW_Fatiukha_2020	TGW	5A	13.2	0.083	128.9	127.4	131.8
QTL32_TGW_Fatiukha_2020	TGW	5A	13.2	0.102	128.9	127.4	131.8
QTL6_TW_Patil_2013	TW	5A	4.87	0.1235	20.25	18.3	22.2
QTL11_GY_Peleg_2009	GY	5A	5.7	0.092	38	24.1	51.9
QTL30_HI_Peleg_2009	HI	5A	5.7	0.041	33.8	13.7	53.9
QTL41_SW_Rheman_2020	SW	5A	3.1	0.13	337.41	326.411	348.409
QTL74_TGW_Rheman_2020	TGW	5A	3.22	0.12	124.71	112.795	136.625
QTL109_YD_Rheman_2020	GY	5A	2.09	0.07	158.81	138.384	179.236
QTL110_YD_Rheman_2020	GY	5A	4.04	0.3	193.01	188.244	197.776
QTL4_TGW_Tzarfati_2014	TGW	5A	16.7	0.154	78.9	71.8437	85.9563
QTL10_GNPS_Giunta_2018	GNPS	5A-1	4.251	0.186	16	6.77533	25.2247
QTL19_GNSL_Giunta_2018	GNSL	5A-1	3.005	0.136	12	0	24.6161
QTL40_SNP_Giunta_2018	SNP	5A-2	6.949	0.286	20	14.0007	25.9993
QTL41_SNP_Giunta_2018	SNP	5A-2	8.112	0.325	39	33.7206	44.2794
QTL9_TGW_Avni_2018	TGW	5B	4.565	0.056	43.24	22	64.5
QTL9_GNPS_Faris_2014	GNPS	5B	5.4	0.056	106	91.4464	120.554
QTL13_GWPS_Faris_2014	GWPS	5B	4.6	0.07	106	94.3571	117.643
QTL11_HI_Gobaladi_2011	HI	5B	2.76	0.0653	23.1	0	76.8509
QTL57_TGW_Graziani_2014	TGW	5B	4.03	0.057	30	18.5155	41.4845
QTL31_HI_Peleg_2009	HI	5B	4.7	0	117.3	96.2	138.4
QTL25_SL_Rheman_2020	SL	5B	3.04	0.1	33.31	19.0118	47.6082
QTL42_SW_Rheman_2020	SW	5B	2.42	0.09	237.11	221.223	252.997
QTL43_SW_Rheman_2020	SW	5B	3.65	0.15	260.01	250.478	269.542
QTL59_GPS_Rheman_2020	GNPS	5B	2.3	0.07	13.41	0	33.8361
QTL60_GPS_Rheman_2020	GNPS	5B	4.41	0.33	132.21	127.877	136.543
QTL61_GPS_Rheman_2020	GNPS	5B	2.14	0.07	143.21	122.784	163.636
QTL63_GPS_Rheman_2020	GNPS	5B	2.83	0.09	232.71	216.823	248.597
QTL64_GPS_Rheman_2020	GNPS	5B	2.27	0.07	233.11	212.684	253.536
QTL65_GPS_Rheman_2020	GNPS	5B	2.85	0.09	273.91	258.023	289.797
QTL77_TGW_Rheman_2020	TGW	5B	2.01	0.05	62.01	33.4135	90.6065
QTL123_HI_Rheman_2020	HI	5B	2.77	0.1	228.61	214.312	242.908
QTL11_GNPS_Giunta_2018	GNPS	5B-1	2.569	0.117	20	5.33513	34.6649
QTL20_GNSL_Giunta_2018	GNSL	5B-1	4.309	0.188	22	12.8735	31.1265
QTL42_SNP_Giunta_2018	SNP	5B-3	2.753	0.125	2	0	15.7263
QTL10_TGW_Avni_2018	TGW	6A	3.784	0.083	60.5	46.2	74.8
QTL12_TGW_Avni_2018	TGW	6A	4.431	0.055	60.5	38.9	82.1
QTL34_TGW_Fatiukha_2020	TGW	6A	8.4	0.092	5.8	0	7.9
QTL12_GNPS_Giunta_2018	GNPS	6A	3.751	0.166	105	94.6639	115.336
QTL21_GNSL_Giunta_2018	GNSL	6A	3.051	0.137	64	51.476	76.524
QTL59_TGW_Graziani_2014	TGW	6A	3.82	0.043	32.24	17.0163	47.4637
QTL21_GY_Patil_2013	GY	6A	2.94	0.0763	15.3	0	30.6
QTL32_HI_Peleg_2009	HI	6A	5.6	0.047	104.2	77.7	130.7
QTL13_TGW_Avni_2018	TGW	6B	4.063	0.061	57	37.5	76.5
QTL14_TGW_Avni_2018	TGW	6B	4.411	0.053	48.45	26	70.9
QTL43_SNP_Giunta_2018	SNP	6B	5.357	0.229	17	9.50747	24.4925
QTL13_GNPS_Giunta_2018	GNPS	6B	3.64	0.162	59	48.4087	69.5913
QTL26_SLNS_Giunta_2018	SLNS	6B	3.984	0.176	87	77.2512	96.7488
QTL27_SLNS_Giunta_2018	SLNS	6B	3.508	0.156	69	58.0013	79.9987
QTL44_SNP_Giunta_2018	SNP	6B	3.981	0.176	125	115.251	134.749
QTL45_SNP_Giunta_2018	SNP	6B	4.322	0.189	90	80.9217	99.0783
QTL46_SNP_Giunta_2018	SNP	6B	3.3	0.148	87	75.4068	98.5932
QTL47_SNP_Giunta_2018	SNP	6B	6.208	0.26	31	24.4008	37.5992
QTL5_GY_Maccaferri_2008	GY	6B	3	0.085	123	115.299	130.701
QTL33_HI_Peleg_2009	HI	6B	6.7	0.04	69.2	47.8	90.6
QTL78_TGW_Rheman_2020	TGW	6B	2.55	0.08	144.11	126.237	161.983
QTL113_YD_Rheman_2020	GY	6B	2.09	0.07	121.71	101.284	142.136
QTL5_TGW_Tzarfati_2014	TGW	6B	12.7	0.125	95.7	87.0067	104.393
QTL16_TGW_Avni_2018	TGW	7A	3.97	0.049	148.1	123.8	172.4
QTL6_SLNS_Faris_2014	SLNS	7A	7.8	0.118	132	125.093	138.907
QTL10_GNPS_Faris_2014	GNPS	7A	4.3	0.056	72	57.4464	86.5536
QTL14_GWPS_Faris_2014	GWPS	7A	5	0.029	72	43.8966	100.103
QTL17_GWPS_Golabadi_2011	GWPS	7A	2.32	0.077	16.1	1.99	30.11
QTL6_GY_Maccaferri_2008	GY	7A	3	0.08	130	121.817	138.183
QTL3_TW_Patil_2013	TW	7A	4.13	0.1731	62.85	51.2	74.5
QTL7_TGW_Patil_2013	TGW	7A	3.09	0.0786	80.95	74.5	87.4
QTL27_SL_Rheman_2020	SL	7A	4.05	0.14	278.21	267.997	288.423
QTL46_SW_Rheman_2020	SW	7A	2.59	0.07	98.81	78.3839	119.236
QTL80_TGW_Rheman_2020	TGW	7A	2.14	0.05	113.41	84.8135	142.006
QTL81_TGW_Rheman_2020	TGW	7A	2.93	0.1	220.81	206.512	235.108
QTL22_GNSL_Giunta_2018	GNSL	7A-1	2.766	0.125	82	68.2737	95.7263
QTL28_SLNS_Giunta_2018	SLNS	7A-1	6.079	0.255	78	71.2714	84.7286
QTL48_SNP_Giunta_2018	SNP	7A-1	4.089	0.18	54	44.4678	63.5322
QTL7_SLNS_Faris_2014	SLNS	7B	5.7	0.074	10	0	21.0135
QTL37_TGW_Fatiukha_2020	TGW	7B	8.4	0.032	71.64	69.4	76.9
QTL39_TGW_Fatiukha_2020	TGW	7B	8.4	0.054	71.64	69.4	76.9
QTL14_GNPS_Giunta_2018	GNPS	7B	4.255	0.186	94	84.7753	103.225
QTL30_SLNS_Giunta_2018	SLNS	7B	3.299	0.148	34	22.4068	45.5932
QTL31_SLNS_Giunta_2018	SLNS	7B	4.716	0.204	82	73.5893	90.4107
QTL50_SNP_Giunta_2018	SNP	7B	2.93	0.132	90	77.0016	102.998
QTL51_SNP_Giunta_2018	SNP	7B	3.983	0.176	100	90.2512	109.749
QTL32_SLNS_Giunta_2018	SLNS	7B	3.375	0.151	14	2.63716	25.3628
QTL49_SNP_Giunta_2018	SNP	7B	4.192	0.184	32	22.6751	41.3249
QTL29_SLNS_Giunta_2018	SLNS	7B	8.076	0.324	0	0	5.29565
QTL64_GNM_Graziani_2014	GNM	7B	3.8	0.073	25.939	16.9716	34.9064
QTL66_GNM_Graziani_2014	GNM	7B	3.8	0.041	21.129	5.1627	37.0953
QTL7_GY_Maccaferri_2008	GY	7B	3	0.041	0	0	15.9663
QTL10_GY_Maccaferri_2008	GY	7B	3	0.044	12.5	0	27.3777
QTL3_GL_Nagel_2014	GL	7B	37.32	0.5769	149.6	147.122	152.078
QTL4_GL_Nagel_2014	GL	7B	32.03	0.6401	173.1	170.866	175.334
QTL5_TGW_Nagel_2014	TGW	7B	11.89	0.412	149.6	146.13	153.07
QTL6_GA_Nagel_2014	GA	7B	26.53	0.53	149.6	146.902	152.298
QTL7_GA_Nagel_2014	GA	7B	3.42	0.11	167.8	154.802	180.798
QTL8_GA_Nagel_2014	GA	7B	21	0.588	173.1	170.668	175.532
QTL42_GWPS_Patil_2013	GWPS	7B	3.14	0.0953	59.35	57.9	60.8
QTL12_GY_Peleg_2009	GY	7B	8.6	0.076	17.8	0.8	34.8
QTL34_HI_Peleg_2009	HI	7B	14.1	0.132	14.1	11.5	16.7
QTL28_SL_Rheman_2020	SL	7B	3.86	0.18	89.91	81.9665	97.8535
QTL29_SL_Rheman_2020	SL	7B	2.38	0.1	117.61	103.312	131.908
QTL47_SW_Rheman_2020	SW	7B	3.09	0.09	92.21	76.3231	108.097
QTL82_TGW_Rheman_2020	TGW	7B	2.66	0.09	275.21	259.323	291.097
QTL114_YD_Rheman_2020	GY	7B	2.52	0.08	218.21	200.337	236.083
QTL126_HI_Rheman_2020	HI	7B	2.91	0.09	184.41	168.523	200.297
QTL127_HI_Rheman_2020	HI	7B	2.42	0.08	336.01	318.137	353.883

## Sheet: Rainfed
QTL	Trait	Chr	LOD	R2	Pos	IC_L	IC_H
QTL3_TGW_Mangini_2021	TGW	1A	2.8	0.029	17.5	14.4	20.6
QTL4_TGW_Mangini_2021	TGW	1A	3	0.068	17.5	14.4	20.6
QTL18_HI_Roncallo_2017	HI	1A	3.3	0.114	47.5	32.1255	62.8745
QTL33_GPS_Roncallo_2017	GNPS	1A	3.1	0.141	17.5	5.06959	29.9304
QTL34_GPS_Roncallo_2017	GNPS	1A	2.7	0.131	31.4	18.0207	44.7793
QTL35_GPS_Roncallo_2017	GNPS	1A	3.3	0.201	151.5	142.78	160.22
QTL55_SLNS_Roncallo_2017	SLNS	1A	3.8	0.119	23.8	9.07153	38.5285
QTL56_SLNS_Roncallo_2017	SLNS	1A	8.8	0.291	36.4	30.377	42.423
QTL57_SLNS_Roncallo_2017	SLNS	1A	7.3	0.229	39.6	31.9463	47.2537
QTL58_SLNS_Roncallo_2017	SLNS	1A	3.3	0.124	46.1	31.9654	60.2346
QTL1_GYPS_Marcotuli_2017	GYPS	1A	9.5	0.28	12.15	8.3	16
QTL1_SNM_Zaim_2020	SNM	1A	5.3	0.08	111.3	93.6	129.02
QTL1_TGW_Fatiukha_2020	TGW	1A	5.4	0.057	113.2	102.1	114.2
QTL2_TGW_D_Fatiukha_2020	TGW	1A	5.4	0.033	113.2	102.1	114.2
QTL4_TGW_D_Fatiukha_2020	TGW	1A	5.4	0.048	113.2	102.1	114.2
QTL10_GNM_D_Graziani_2014	GNM	1A	3.62	0.05	103.126	90.0336	116.218
QTL11_TGW_D_Graziani_2014	TGW	1A	5.15	0.086	95.9	88.2882	103.512
QTL2_TGW_D_Graziani_2014	TGW	1A	3.38	0.049	105.026	91.6664	118.386
QTL3_TGW_D_Graziani_2014	TGW	1A	3.62	0.106	121.126	114.95	127.302
QTL4_TGW_D_Graziani_2014	TGW	1A	4.41	0.04	104.126	87.7605	120.491
QTL7_TGW_D_Graziani_2014	TGW	1A	5.23	0.061	106.126	95.3945	116.857
QTL8_TGW_D_Graziani_2014	TGW	1A	5.14	0.06	101.626	90.7157	112.536
QTL9_TGW_D_Graziani_2014	TGW	1A	5.26	0.063	96.926	86.5352	107.317
QTL30_SW_D_Rheman_2020	SW	1A	2.71	0.09	27.11	11.2231	42.9969
QTL48_GPS_D_Rheman_2020	GNPS	1A	2.41	0.06	25.11	1.27959	48.9404
QTL39_TGW_Desiderio_2019	TGW	1B	7.63	0.2246	66.5	63.4	69.6
QTL47_GW_Desiderio_2019	GW	1B	9.64	0.2766	4.5	2	7
QTL1_GL_Russo_2014	GL	1B	4.6	0.071	46	29.1	62.9
QTL1_GNP_Peng_2003	GNP	1B	6.95	0.318	74	57	91
QTL2_GNP_Peng_2003	GNP	1B	6.95	0.318	136	121	151
QTL3_GNS_Peng_2003	GNS	1B	3.71	0.174	125	107	143
QTL4_GNSL_Peng_2003	GNSL	1B	2.69	0.122	123	99	147
QTL5_GY_Peng_2003	GY	1B	6.97	0.274	76	63	89
QTL6_GY_Peng_2003	GY	1B	6.97	0.274	132	115	149
QTL7_SNP_Peng_2003	SNP	1B	7.19	0.27	76	68	84
QTL8_SNP_Peng_2003	SNP	1B	7.19	0.27	142	123	161
QTL9_SLNS_Peng_2003	SLNS	1B	2.71	0.127	125	99	151
QTL1_GNPS_Blanco_2012	GNPS	1B	3.4	0.13	39.55	25.7	53.4
QTL2_GYPS_Blanco_2012	GYPS	1B	8.7	0.3	39.55	25.7	53.4
QTL3_TGW_Blanco_2012	TGW	1B	3.8	0.144	39.55	25.7	53.4
QTL4_TGW_Blanco_2012	TGW	1B	4.1	0.153	39.55	25.7	53.4
QTL5_TGW_Blanco_2012	TGW	1B	5.7	0.208	39.55	25.7	53.4
QTL13_HI_D_Peleg_2009	HI	1B	5.5	0.048	58	39.6	76.4
QTL23_GL_Mangini_2021	GL	1B	8.1	0.093	47.75	47.1	48.4
QTL24_GL_Mangini_2021	GL	1B	3.9	0.084	47.75	47.1	48.4
QTL25_GL_Mangini_2021	GL	1B	4.8	0.127	47.75	47.1	48.4
QTL32_GW_Mangini_2021	GW	1B	8.1	0.093	47.75	47.1	48.4
QTL33_GW_Mangini_2021	GW	1B	3.9	0.084	47.75	47.1	48.4
QTL34_GW_Mangini_2021	GW	1B	4.8	0.127	47.75	47.1	48.4
QTL1_GY_Roncallo_2017	GY	1B	3.3	0.099	19.3	1.59608	37.0039
QTL2_GY_Roncallo_2017	GY	1B	5.1	0.134	42.7	29.6202	55.7798
QTL27_GPP_Roncallo_2017	GPP	1B	2.9	0.123	48.1	33.8505	62.3495
QTL3_GY_Roncallo_2017	GY	1B	3.1	0.138	53.6	40.8994	66.3006
QTL4_GY_Roncallo_2017	GY	1B	3.2	0.099	141.1	123.396	158.804
QTL59_SLNS_Roncallo_2017	SLNS	1B	4	0.125	47.1	33.0785	61.1215
QTL60_SLNS_Roncallo_2017	SLNS	1B	4.3	0.474	119.6	115.902	123.298
QTL79_TGW_Roncallo_2017	TGW	1B	3.8	0.129	39.6	26.0133	53.1867
QTL80_TGW_Roncallo_2017	TGW	1B	3.9	0.191	140.6	131.424	149.776
QTL2_TGW_Zaim_2020	TGW	1B	4	0.077	34.4	16	52.81
QTL3_TGW_Zaim_2020	TGW	1B	4	0.077	34.4	19.8	49
QTL4_TGW_Zaim_2020	TGW	1B	6.1	0.159	124.4	115.5	133.31
QTL6_TGW_D_Fatiukha_2020	TGW	1B	2.9	0.062	42.54	30.5	47.7
QTL12_TGW_D_Graziani_2014	TGW	1B	4.46	0.028	53.11	29.7308	76.4892
QTL13_GNM_D_Graziani_2014	GNM	1B	3.39	0.042	53.11	37.5238	68.6962
QTL14_GNM_D_Graziani_2014	GNM	1B	3.22	0.075	95.0101	86.2819	103.738
QTL15_TGW_D_Graziani_2014	TGW	1B	5.71	0.06	56.11	45.1997	67.0203
QTL16_GNM_D_Graziani_2014	GNM	1B	3.57	0.036	54.61	36.4262	72.7938
QTL68_TGW_D_Rheman_2020	TGW	1B	2.26	0.09	221.11	205.223	236.997
QTL69_TGW_D_Rheman_2020	TGW	1B	2.21	0.06	230.31	206.48	254.14
QTL14_TGW_Giancaspro_2019	TGW	1B-1	4.7	0.17	72	64.8976	79.1024
QTL15_TGW_Giancaspro_2019	TGW	1B-3	3.6	0.13	0	0	9.28775
QTL16_TGW_Giancaspro_2019	TGW	1B-3	9.6	0.32	0	0	3.77315
QTL17_TGW_Giancaspro_2019	TGW	1B-3	4.2	0.15	0	0	8.04938
QTL1_GA_Desiderio_2019	GA	2A	5.29	0.1352	177.6	172.5	182.7
QTL28_GP_Desiderio_2019	GP	2A	9.27	0.2012	32.4	29	35.8
QTL10_GNP_Peng_2003	GNP	2A	6.96	0.28	247	238	256
QTL11_GNP_Peng_2003	GNP	2A	6.96	0.28	201	166	236
QTL12_GNPS_Peng_2003	GNPS	2A	9.26	0.383	188	151	225
QTL14_GNSL_Peng_2003	GNSL	2A	3.81	0.141	253	222	284
QTL15_GY_Peng_2003	GY	2A	7.93	0.32	195	150	240
QTL13_GNPS_Peng_2003	GNPS	2A	9.26	0.383	249	237	261
QTL16_GY_Peng_2003	GY	2A	7.93	0.32	247	235	259
QTL18_SLNS_Peng_2003	SLNS	2A	5.71	0.177	263	252	274
QTL17_SNP_Peng_2003	SNP	2A	2.29	0.074	209	188	230
QTL19_SNP_Peng_2003	SNP	2A	2.18	0.108	156	126	186
QTL10_GNPS_Blanco_2012	GNPS	2A	13.9	0.434	41.45	21	61.9
QTL6_GYPS_Blanco_2012	GYPS	2A	6.3	0.228	41.45	21	61.9
QTL7_GYPS_Blanco_2012	GYPS	2A	4.8	0.178	41.45	21	61.9
QTL8_TGW_Blanco_2012	TGW	2A	5.1	0.187	41.45	21	61.9
QTL9_GNPS_Blanco_2012	GNPS	2A	5.5	0.201	41.45	21	61.9
QTL14_HI_D_Peleg_2009	HI	2A	5.5	0.047	58.4	52	64.8
QTL1_GY_Mangini_2021	GY	2A	36.5	0.679	35	34.4	35.6
QTL14_GL_Mangini_2021	GL	2A	12.7	0.151	36	35.6	36.4
QTL15_GL_Mangini_2021	GL	2A	25.5	0.391	88.55	87.5	89.6
QTL16_GL_Mangini_2021	GL	2A	28.2	0.538	88.55	87.5	89.6
QTL17_GL_Mangini_2021	GL	2A	29.8	0.488	88.55	87.5	89.6
QTL26_GW_Mangini_2021	GW	2A	26.1	0.42	36	35.6	36.4
QTL27_GW_Mangini_2021	GW	2A	7	0.163	90.5	87.5	93.5
QTL28_GW_Mangini_2021	GW	2A	3.5	0.092	90.5	87.5	93.5
QTL5_TGW_Mangini_2021	TGW	2A	19.6	0.271	36	35.6	36.4
QTL6_TGW_Mangini_2021	TGW	2A	3.5	0.047	36	35.6	36.4
QTL7_TGW_Mangini_2021	TGW	2A	19.3	0.262	88.55	87.5	89.6
QTL8_TGW_Mangini_2021	TGW	2A	19.4	0.358	88.55	87.5	89.6
QTL9_TGW_Mangini_2021	TGW	2A	12.2	0.326	88.55	87.5	89.6
QTL19_HI_Roncallo_2017	HI	2A	4.3	0.234	48.8	41.3099	56.2901
QTL44_GNSL_Roncallo_2017	GNSL	2A	3.7	0.105	79	62.3077	95.6923
QTL75_SNP_Roncallo_2017	SNP	2A	3.6	0.131	55.7	42.3207	69.0793
QTL76_SNP_Roncallo_2017	SNP	2A	3.1	0.12	162.5	147.894	177.106
QTL81_TGW_Roncallo_2017	TGW	2A	3.2	0.137	60.9	48.1067	73.6933
QTL10_TGW_D_Fatiukha_2020	TGW	2A	6.6	0.014	44.73	41.6	52.4
QTL12_TGW_D_Fatiukha_2020	TGW	2A	6.6	0.037	44.73	41.6	52.4
QTL14_TGW_D_Fatiukha_2020	TGW	2A	6.8	0.052	116.24	110.9	118.5
QTL9_TGW_Fatiukha_2020	TGW	2A	6.6	0.129	44.73	41.6	52.4
QTL1_TGW_Maccaferri_2016	TGW	2A	2.72	0.0351	27	1.34323	52.6568
QTL3_SLNS_Thanh_2013	SLNS	2A	7.61	0.3514	188.2	177.726	198.674
QTL5_SNP_Thanh_2013	SNP	2A	3.48	0.1698	188.2	166.524	209.876
QTL17_GNM_D_Graziani_2014	GNM	2A	5.25	0.082	43.916	35.9328	51.8992
QTL103_YD_D_Rheman_2020	GY	2A	2.65	0.09	26.01	10.1231	41.8969
QTL104_YD_D_Rheman_2020	GY	2A	2.51	0.08	124.61	106.737	142.483
QTL32_SW_D_Rheman_2020	SW	2A	2.22	0.06	76.41	52.5796	100.24
QTL16_TGW_Patil_2013	TGW	2A	2.78	0.0805	68.25	60	76.5
QTL25_GY_Patil_2013	GY	2A	3.5	0.163	20	9.3	30.7
QTL41_GNPS_Patil_2013	GNPS	2A	3.36	0.0945	112.25	107.2	117.3
QTL1_GYPS_Giancaspro_2019	GYPS	2A-3	6.2	0.21	3	1.15044	8
QTL2_GYPS_Giancaspro_2019	GYPS	2A-3	7.7	0.27	3	2.42812	8
QTL3_GYPS_Giancaspro_2019	GYPS	2A-3	3.6	0.13	3	0	8
QTL11_GL_Desiderio_2019	GL	2B	3.6	0.0714	57.5	47.8	67.2
QTL12_GL_Desiderio_2019	GL	2B	6.86	0.0847	78.5	70.3	86.7
QTL13_GL_Desiderio_2019	GL	2B	13.45	0.094	78.5	71.2	85.8
QTL2_GA_Desiderio_2019	GA	2B	11.78	0.3444	47.3	45.3	49.3
QTL29_GP_Desiderio_2019	GP	2B	6.33	0.1293	57.5	52.2	62.8
QTL3_GA_Desiderio_2019	GA	2B	5.4	0.111	57.5	51.3	63.7
QTL30_GP_Desiderio_2019	GP	2B	4.62	0.0949	61.9	54.6	69.2
QTL31_GP_Desiderio_2019	GP	2B	12.92	0.323	174.2	172.1	176.3
QTL40_TGW_Desiderio_2019	TGW	2B	3.9	0.1	46.8	39.9	53.7
QTL3_GL_Russo_2014	GL	2B	3.1	0.041	276	246.8	305.2
QTL2_GL_Russo_2014	GL	2B	3.5	0.072	29	12.3	45.7
QTL11_GYPS_Blanco_2012	GYPS	2B	3.2	0.123	36.05	30.2	41.9
QTL12_GNPS_Blanco_2012	GNPS	2B	5.8	0.212	93.8	87.3928	100.207
QTL1_GY_D_Peleg_2009	GY	2B	11.9	0.131	69.4	48.4	90.4
QTL15_HI_D_Peleg_2009	HI	2B	19.4	0.128	48.8	39.6	58
QTL16_HI_D_Peleg_2009	HI	2B	19.4	0.128	117.5	111.7	123.3
QTL2_GY_D_Peleg_2009	GY	2B	11.9	0.131	129.6	111.5	147.7
QTL1_GY_Milner_2016	GY	2B	4.7	0.058	103.4	87.8	127.5
QTL20_HI_Roncallo_2017	HI	2B	5.4	0.184	17.3	7.77452	26.8255
QTL28_GPP_Roncallo_2017	GPP	2B	3	0.117	103.3	88.3198	118.28
QTL45_GNSL_Roncallo_2017	GNSL	2B	4	0.179	16	6.20845	25.7916
QTL5_GY_Roncallo_2017	GY	2B	7.1	0.23	18.8	11.1796	26.4204
QTL6_GY_Roncallo_2017	GY	2B	3.7	0.126	27.2	13.2898	41.1102
QTL61_SLNS_Roncallo_2017	SLNS	2B	8.4	0.321	11.5	6.03991	16.9601
QTL62_SLNS_Roncallo_2017	SLNS	2B	7.1	0.218	17.3	9.26015	25.3399
QTL82_TGW_Roncallo_2017	TGW	2B	4.8	0.173	103.3	93.1689	113.431
QTL2_GYPS_Marcotuli_2017	GYPS	2B	3	0.1	24.95	19.9	30
QTL5_GY_Zaim_2020	GY	2B	5	0.134	69.3	60.9	77.69
QTL6_GY_Zaim_2020	GY	2B	4.4	0.062	107	84.1	129.86
QTL7_TGW_Zaim_2020	TGW	2B	4.7	0.086	123.7	103.3	144.08
QTL8_GY_Zaim_2020	GY	2B	4.3	0.048	135.8	112.4	159.22
QTL4_SLNS_Thanh_2013	SLNS	2B	4.65	0.1452	107.4	82.0518	132.748
QTL22_TGW_D_Graziani_2014	TGW	2B	13.19	0.111	146.336	140.439	152.233
QTL24_TGW_D_Graziani_2014	TGW	2B	11.5	0.099	145.336	138.724	151.948
QTL27_TGW_D_Graziani_2014	TGW	2B	10.44	0.202	137.72	134.479	140.961
QTL29_TGW_D_Graziani_2014	TGW	2B	6.42	0.069	142.722	133.235	152.209
QTL21_SL_D_Rheman_2020	SL	2B	4.23	0.16	33.21	24.2736	42.1464
QTL12_HI_D_Gobaladi_2011	HI	2B	2.29	0.0796	37.1	0	81.1946
QTL14_HI_D_Gobaladi_2011	HI	2B	2.25	0.1148	27.1	0	57.6743
QTL15_HI_D_Gobaladi_2011	HI	2B	2.31	0.0676	6.1	0	58.0221
QTL6_GNPS_D_Gobaladi_2011	GNPS	2B	2.45	0.127	19.1	0	46.7373
QTL7_GNPS_D_Gobaladi_2011	GNPS	2B	2.13	0.074	10.1	0	57.5315
QTL8_SNM_D_Gobaladi_2011	SNM	2B	2.36	0.091	4.1	0	42.6707
QTL15_TGW_Patil_2013	TGW	2B	4.07	0.237	213.45	193.4	233.5
QTL43_GWPS_Patil_2013	GWPS	2B	3.74	0.1688	213.45	193.4	233.5
QTL4_GYPS_Giancaspro_2019	GYPS	2B-2	23.6	0.29	67	62.8365	71.1635
QTL5_GYPS_Giancaspro_2019	GYPS	2B-2	3.3	0.12	67	56.9383	77.0617
QTL6_GYPS_Giancaspro_2019	GYPS	2B-2	23	0.29	67	62.8365	71.1635
QTL32_GP_Desiderio_2019	GP	3A	3.45	0.071	134.2	124.5	143.9
QTL48_GW_Desiderio_2019	GW	3A	3.1	0.0914	175.1	167.5	182.7
QTL5_GL_Russo_2014	GL	3A	4.5	0.118	32	21.8	42.2
QTL20_GNP_Peng_2003	GNP	3A	2.37	0.084	99	63	135
QTL21_GNPS_Peng_2003	GNPS	3A	2.44	0.08	96	64	128
QTL22_GNSL_Peng_2003	GNSL	3A	2.93	0.101	101	75	127
QTL23_GY_Peng_2003	GY	3A	3.06	0.107	98	75	121
QTL13_TGW_Blanco_2012	TGW	3A	5	0.183	91.8	89.8	93.8
QTL10_TGW_Mangini_2021	TGW	3A	5.3	0.057	21.2	20.8	21.6
QTL21_HI_Roncallo_2017	HI	3A	3.3	0.113	29.5	13.9895	45.0105
QTL22_HI_Roncallo_2017	HI	3A	6.5	0.298	55.9	50.0185	61.7815
QTL36_GPS_Roncallo_2017	GNPS	3A	3.5	0.163	52.4	41.6473	63.1527
QTL37_GPS_Roncallo_2017	GNPS	3A	3.9	0.163	57.4	46.6473	68.1527
QTL38_GPS_Roncallo_2017	GNPS	3A	2.4	0.101	67.9	50.5467	85.2533
QTL46_GNSL_Roncallo_2017	GNSL	3A	3	0.09	51.9	32.4257	71.3743
QTL47_GNSL_Roncallo_2017	GNSL	3A	2.6	0.087	61.4	41.2542	81.5458
QTL7_GY_Roncallo_2017	GY	3A	5.4	0.15	52.9	41.2154	64.5846
QTL71_SNM_Roncallo_2017	SNM	3A	4	0.173	38.5	28.3689	48.6311
QTL77_SNP_Roncallo_2017	SNP	3A	4	0.157	130.7	119.536	141.864
QTL8_GY_Roncallo_2017	GY	3A	6.9	0.18	66.4	56.6628	76.1372
QTL16_TGW_Fatiukha_2020	TGW	3A	6.3	0.028	53.84	52.2	60.2
QTL17_TGW_D_Fatiukha_2020	TGW	3A	6.3	0.039	53.84	52.2	60.2
QTL19_TGW_D_Fatiukha_2020	TGW	3A	6.3	0.047	53.84	52.2	60.2
QTL2_TGW_Maccaferri_2016	TGW	3A	3.92	0.096	111	101.353	120.647
QTL30_TGW_D_Graziani_2014	TGW	3A	10.44	0.202	137.722	134.481	140.963
QTL34_SW_D_Rheman_2020	SW	3A	2.55	0.08	68.51	50.6372	86.3828
QTL53_GPS_D_Rheman_2020	GNPS	3A	3.6	0.1	68.51	54.2118	82.8082
QTL3_GYPS_Marcotuli_2017	GYPS	3A-1	5.3	0.17	9	5.5	12.5
QTL4_GYPS_Marcotuli_2017	GYPS	3A-1	4.7	0.15	9	5.5	12.5
QTL18_TGW_Giancaspro_2019	TGW	3A-2	8.2	0.27	37.2	32.7281	41.6719
QTL19_TGW_Giancaspro_2019	TGW	3A-2	6	0.21	37.2	31.4504	42.9496
QTL20_TGW_Giancaspro_2019	TGW	3A-2	7.4	0.25	37.2	32.3704	42.0296
QTL21_TGW_Giancaspro_2019	TGW	3A-2	4.9	0.18	91.6	84.8922	98.3078
QTL22_TGW_Giancaspro_2019	TGW	3A-2	6.1	0.22	91.6	86.1118	97.0882
QTL23_TGW_Giancaspro_2019	TGW	3A-2	10.1	0.32	91.6	87.8269	95.3731
QTL5_GYPS_Marcotuli_2017	GYPS	3A-2	4.5	0.14	46	42	50
QTL24_TGW_Giancaspro_2019	TGW	3A-3	3.8	0.14	49.7	41.0757	58.3243
QTL41_TGW_Desiderio_2019	TGW	3B	5.82	0.176	130.1	126.2	134
QTL7_TGW_Russo_2014	TGW	3B	5.6	0.153	5.6	0	13.43
QTL14_GYPS_Blanco_2012	GYPS	3B	5.1	0.187	6.2	0	12.4
QTL18_GYPS_Blanco_2012	GYPS	3B	6.7	0.239	12.4	5.29	19.51
QTL17_GYPS_Blanco_2012	GYPS	3B	5.2	0.191	12.4	5.29	19.51
QTL15_GYPS_Blanco_2012	GYPS	3B	4.7	0.175	6.8	0	13.6
QTL16_GYPS_Blanco_2012	GYPS	3B	9.3	0.317	6.8	0	13.6
QTL19_TGW_Blanco_2012	TGW	3B	3.4	0.13	12.4	5.29	19.51
QTL20_TGW_Blanco_2012	TGW	3B	5.7	0.207	1.9	0	3.8
QTL21_GNPS_Blanco_2012	GNPS	3B	3.4	0.131	8.9	0	19.27
QTL22_GNPS_Blanco_2012	GNPS	3B	5.7	0.207	13.6	7.05	20.15
QTL17_HI_D_Peleg_2009	HI	3B	5.8	0.069	60.9	17.8	104
QTL10_GY_Roncallo_2017	GY	3B	4.9	0.239	27.5	20.1666	34.8334
QTL29_GPP_Roncallo_2017	GPP	3B	4.5	0.165	13	2.37765	23.6224
QTL30_GPP_Roncallo_2017	GPP	3B	3.1	0.151	37.3	25.6928	48.9072
QTL39_GPS_Roncallo_2017	GNPS	3B	6	0.203	13	4.36607	21.6339
QTL48_GNSL_Roncallo_2017	GNSL	3B	4.8	0.17	12.8	2.49007	23.1099
QTL49_GNSL_Roncallo_2017	GNSL	3B	4.4	0.131	179.4	166.021	192.779
QTL83_TGW_Roncallo_2017	TGW	3B	5.7	0.153	7.8	0	19.2555
QTL84_TGW_Roncallo_2017	TGW	3B	3.6	0.119	179.4	164.672	194.128
QTL9_GY_Roncallo_2017	GY	3B	10.7	0.38	13	8.38766	17.6123
QTL6_GYPS_Marcotuli_2017	GYPS	3B	4.1	0.13	24.55	20.6	28.5
QTL10_GY_Zaim_2020	GY	3B	3.8	0.051	32.9	5.1	60.69
QTL11_GY_Zaim_2020	GY	3B	6.2	0.193	43.8	34.7	52.88
QTL12_GY_Zaim_2020	GY	3B	7.5	0.094	32.9	20.9	44.86
QTL13_TGW_Zaim_2020	TGW	3B	4.5	0.093	49.1	40.2	58
QTL14_TGW_Zaim_2020	TGW	3B	4.5	0.093	49.1	37	61.19
QTL9_SNM_Zaim_2020	SNM	3B	5.3	0.132	66.5	53.2	79.78
QTL3_TGW_Maccaferri_2016	TGW	3B	4.69	0.0652	15	1.18785	28.8122
QTL33_TGW_D_Graziani_2014	TGW	3B	16.54	0.174	6.967	3.20482	10.7292
QTL35_TGW_D_Graziani_2014	TGW	3B	4.45	0.063	10.967	0.576231	21.3578
QTL39_TGW_D_Graziani_2014	TGW	3B	5.36	0.058	5.967	0	17.2535
QTL40_TGW_D_Graziani_2014	TGW	3B	5.6	0.112	5.45	0	11.2948
QTL41_GNM_D_Graziani_2014	GNM	3B	3.87	0.055	11.098	0	23.0002
QTL43_TGW_D_Graziani_2014	TGW	3B	4.17	0.054	39.269	27.1464	51.3916
QTL44_GNM_D_Graziani_2014	GNM	3B	3.67	0.067	41.269	31.4986	51.0394
QTL37_SW_D_Rheman_2020	SW	3B	2.82	0.08	13.91	0	31.7828
QTL55_GPS_D_Rheman_2020	GNPS	3B	3.61	0.1	13.91	0	28.2082
QTL2_TGW_D_Gobaladi_2011	TGW	3B	2.47	0.4519	86.1	78.3329	93.8671
QTL4_TGW_D_Gobaladi_2011	TGW	3B	2.2	0.1089	26	0	58.2308
QTL28_SL_Patil_2013	SL	3B	2.85	0.0708	105.9	99.1	112.7
QTL3_GY_Maccaferri_2008	GY	3B	3	0.041	31.9	15.9337	47.8663
QTL4_GY_Maccaferri_2008	GY	3B	3	0.047	172	158.072	185.928
QTL14_GL_Desiderio_2019	GL	4A	7.85	0.099	23.2	16.2	30.2
QTL15_GL_Desiderio_2019	GL	4A	12.64	0.0868	23.2	15.2	31.2
QTL16_GL_Desiderio_2019	GL	4A	9.91	0.1305	154.5	149.2	159.8
QTL17_GL_Desiderio_2019	GL	4A	30.03	0.3033	154.5	152.2	156.8
QTL23_GNPS_Blanco_2012	GNPS	4A	3.2	0.122	57.1	45.96	68.23
QTL18_HI_D_Peleg_2009	HI	4A	4.3	0.017	71.4	54.5	88.3
QTL3_GY_D_Peleg_2009	GY	4A	6.6	0.042	77.8	61.1	94.5
QTL11_GY_Roncallo_2017	GY	4A	2.7	0.063	28.1	0.279553	55.9204
QTL12_GY_Roncallo_2017	GY	4A	4.9	0.143	44.2	31.9434	56.4566
QTL13_GY_Roncallo_2017	GY	4A	4	0.112	105.4	89.751	121.049
QTL23_HI_Roncallo_2017	HI	4A	4	0.144	45.7	33.5286	57.8714
QTL31_GPP_Roncallo_2017	GPP	4A	4.5	0.166	44.2	33.6416	54.7584
QTL40_GPS_Roncallo_2017	GNPS	4A	3.3	0.122	49.8	35.4337	64.1663
QTL50_GNSL_Roncallo_2017	GNSL	4A	3.7	0.11	44.2	28.2665	60.1335
QTL63_SLNS_Roncallo_2017	SLNS	4A	4.2	0.146	49.8	37.7953	61.8047
QTL64_SLNS_Roncallo_2017	SLNS	4A	2.6	0.088	55.3	35.3831	75.2169
QTL78_SNP_Roncallo_2017	SNP	4A	3.7	0.13	44.2	30.7178	57.6822
QTL21_TGW_D_Fatiukha_2020	TGW	4A	2.9	0.048	59.2	51.5	62.6
QTL7_GYPS_Giancaspro_2019	GYPS	4A-2	5.1	0.18	170.7	163.992	177.408
QTL18_GL_Desiderio_2019	GL	4B	7	0.0869	110.7	102.8	118.6
QTL19_GL_Desiderio_2019	GL	4B	15.47	0.1128	110.7	104.6	116.8
QTL6_GW_Russo_2014	GW	4B	6.9	0.163	28	20.6	35.4
QTL8_TGW_Russo_2014	TGW	4B	5.4	0.198	28	14.8	41.2
QTL24_GNPS_Blanco_2012	GNPS	4B	3	0.117	21.7	10.09	32.71
QTL25_TGW_Blanco_2012	TGW	4B	5.3	0.194	74.2	67.2	81.2
QTL4_GY_D_Peleg_2009	GY	4B	5.7	0.059	60.5	43.3	77.7
QTL29_GW_Mangini_2021	GW	4B	3	0.08	68.2	66	70.4
QTL14_GY_Roncallo_2017	GY	4B	3.8	0.176	92.8	82.8415	102.758
QTL24_HI_Roncallo_2017	HI	4B	2.9	0.098	36.9	19.0154	54.7846
QTL32_GPP_Roncallo_2017	GPP	4B	3.4	0.147	45.4	33.477	57.323
QTL41_GPS_Roncallo_2017	GNPS	4B	4.9	0.198	35.4	26.548	44.252
QTL51_GNSL_Roncallo_2017	GNSL	4B	3.8	0.162	44.9	34.0809	55.7191
QTL65_SLNS_Roncallo_2017	SLNS	4B	2.8	0.124	35.9	21.7654	50.0346
QTL72_SNM_Roncallo_2017	SNM	4B	5	0.19	40.4	31.1753	49.6247
QTL23_TGW_Fatiukha_2020	TGW	4B	15.7	0.028	52.1	50.1	54
QTL24_TGW_D_Fatiukha_2020	TGW	4B	15.7	0.085	52.1	50.1	54
QTL26_TGW_D_Fatiukha_2020	TGW	4B	15.7	0.132	52.1	50.1	54
QTL4_TGW_Maccaferri_2016	TGW	4B	9.37	0.125	59	51.7956	66.2044
QTL48_GNM_D_Graziani_2014	GNM	4B	3.18	0.049	102.509	89.1494	115.869
QTL50_TGW_D_Graziani_2014	TGW	4B	3.39	0.044	102.509	87.6313	117.387
QTL51_TGW_D_Graziani_2014	TGW	4B	5.12	0.089	103.509	96.1537	110.864
QTL52_GNM_D_Graziani_2014	GNM	4B	6.29	0.105	106.509	100.275	112.743
QTL53_GNM_D_Graziani_2014	GNM	4B	4.01	0.097	97.56	90.8114	104.309
QTL54_GNM_D_Graziani_2014	GNM	4B	3.89	0.052	0.01	0	12.5988
QTL121_HI_D_Rheman_2020	HI	4B	2.5	0.08	130.61	112.737	148.483
QTL122_HI_D_Rheman_2020	HI	4B	2.59	0.09	151.21	135.323	167.097
QTL23_SL_D_Rheman_2020	SL	4B	2.34	0.08	151.81	133.937	169.683
QTL17_TGW_Patil_2013	TGW	4B	3.56	0.1208	97.6	93.4	101.8
QTL29_SL_Patil_2013	SL	4B	3.87	0.1282	109.9	102.3	117.5
QTL8_GYPS_Giancaspro_2019	GYPS	4B-2	6.7	0.23	13.3	8.0504	18.5496
QTL25_TGW_Giancaspro_2019	TGW	4B-3	6.6	0.23	33	27.7504	38.2496
QTL49_GW_Desiderio_2019	GW	5A	5.75	0.1522	53.6	49.1	58.1
QTL24_GNP_Peng_2003	GNP	5A	10.53	0.518	81	59	103
QTL25_GNP_Peng_2003	GNP	5A	10.53	0.518	160	142	178
QTL26_GNPS_Peng_2003	GNPS	5A	10.41	0.401	75	53	97
QTL27_GNPS_Peng_2003	GNPS	5A	10.41	0.401	164	133	195
QTL28_GNSL_Peng_2003	GNSL	5A	8.69	0.388	69	51	87
QTL29_GNSL_Peng_2003	GNSL	5A	8.69	0.388	171	123	219
QTL30_GY_Peng_2003	GY	5A	9.98	0.504	82	56	108
QTL33_SLNS_Peng_2003	SLNS	5A	6.69	0.326	84	50	118
QTL31_GY_Peng_2003	GY	5A	9.98	0.504	164	133	195
QTL32_SNP_Peng_2003	SNP	5A	2.27	0.077	148	88	208
QTL34_SLNS_Peng_2003	SLNS	5A	6.69	0.326	163	117	209
QTL19_HI_D_Peleg_2009	HI	5A	5.7	0.05	33.8	13.7	53.9
QTL5_GY_D_Peleg_2009	GY	5A	5.7	0.031	38	24.1	51.9
QTL18_GL_Mangini_2021	GL	5A	3.8	0.048	42.05	36.8	47.3
QTL52_GNSL_Roncallo_2017	GNSL	5A	3.5	0.229	34	26.3463	41.6537
QTL66_SLNS_Roncallo_2017	SLNS	5A	3.1	0.094	54.9	36.2544	73.5456
QTL67_SLNS_Roncallo_2017	SLNS	5A	3	0.325	67.8	62.4071	73.1929
QTL85_TGW_Roncallo_2017	TGW	5A	4	0.175	9	0	19.0154
QTL86_TGW_Roncallo_2017	TGW	5A	4.2	0.152	32	20.4692	43.5308
QTL28_TGW_Fatiukha_2020	TGW	5A	13.2	0.044	128.9	127.4	131.8
QTL29_TGW_D_Fatiukha_2020	TGW	5A	13.2	0.031	128.9	127.4	131.8
QTL31_TGW_D_Fatiukha_2020	TGW	5A	13.2	0.043	128.9	127.4	131.8
QTL55_GNPS_D_Graziani_2014	GNPS	5A	5.53	0.131	49.912	44.9149	54.9091
QTL56_GNM_D_Graziani_2014	GNM	5A	3	0.064	4.01	0	14.2384
QTL39_SW_D_Rheman_2020	SW	5A	2.94	0.09	0.01	0	15.8969
QTL40_SW_D_Rheman_2020	SW	5A	2.14	0.09	277.71	261.823	293.597
QTL58_GPS_D_Rheman_2020	GNPS	5A	2.84	0.08	1.01	-16.8628	18.8828
QTL75_TGW_D_Rheman_2020	TGW	5A	2	0.07	126.71	106.284	147.136
QTL76_TGW_D_Rheman_2020	TGW	5A	2.62	0.1	277.71	263.412	292.008
QTL26_TGW_Giancaspro_2019	TGW	5A-4	3.3	0.13	0	0	9.28775
QTL20_GL_Desiderio_2019	GL	5B	5.8	0.121	205.8	200.1	211.5
QTL4_GA_Desiderio_2019	GA	5B	8.3	0.181	85.2	81.4	89
QTL42_TGW_Desiderio_2019	TGW	5B	5.41	0.1521	75.2	70.7	79.7
QTL43_TGW_Desiderio_2019	TGW	5B	4.19	0.1227	75.2	69.6	80.8
QTL44_TGW_Desiderio_2019	TGW	5B	8	0.2236	85.2	82.1	88.3
QTL5_GA_Desiderio_2019	GA	5B	4.11	0.1027	179.5	172.8	186.2
QTL50_GW_Desiderio_2019	GW	5B	5.9	0.1845	75.2	71.5	78.9
QTL35_GNP_Peng_2003	GNP	5B	2.32	0.074	229	163	295
QTL36_GNSL_Peng_2003	GNSL	5B	2.87	0.114	245	170	315
QTL37_GY_Peng_2003	GY	5B	2.89	0.067	216	172	260
QTL20_HI_D_Peleg_2009	HI	5B	4.7	0	117.3	96.2	138.4
QTL15_GY_Roncallo_2017	GY	5B	3.6	0.085	0	0	20.6199
QTL87_TGW_Roncallo_2017	TGW	5B	2.9	0.148	75.8	63.9575	87.6425
QTL15_GY_Zaim_2020	GY	5B	4.9	0.073	101.9	86.5	117.3
QTL16_GY_Zaim_2020	GY	5B	4.1	0.06	116.9	103.1	130.69
QTL17_SNM_Zaim_2020	SNM	5B	6.1	0.066	195.8	183.3	208.34
QTL1_TGW_Thanh_2013	TGW	5B	4.49	0.0757	12.9	0	61.5203
QTL2_TGW_Thanh_2013	TGW	5B	4.52	0.0603	25.9	0	86.9374
QTL58_GNM_D_Graziani_2014	GNM	5B	3.3	0.045	12.047	0	26.5941
QTL111_YD_D_Rheman_2020	GY	5B	2.66	0.09	143.21	127.323	159.097
QTL124_HI_D_Rheman_2020	HI	5B	3.3	0.11	143.21	130.212	156.208
QTL44_SW_D_Rheman_2020	SW	5B	2.23	0.06	270.91	247.08	294.74
QTL62_GPS_D_Rheman_2020	GNPS	5B	3.22	0.11	218.31	205.312	231.308
QTL13_HI_D_Gobaladi_2011	HI	5B	2.45	0.0792	2.1	0	46.4173
QTL16_GWPS_D_Gobaladi_2011	GWPS	5B	2.95	0.0647	0.1	0	16.78
QTL40_GNPS_Patil_2013	GNPS	5B	3.31	0.0823	46.35	28.9	63.8
QTL9_GYPS_Giancaspro_2019	GYPS	5B-2	4.8	0.17	45.3	38.1976	52.4024
QTL10_GYPS_Giancaspro_2019	GYPS	5B-3	5.1	0.18	66.7	59.9922	73.4078
QTL27_TGW_Giancaspro_2019	TGW	5B-4	5.1	0.28	15.9	11.5878	20.2122
QTL28_TGW_Giancaspro_2019	TGW	5B-4	5.8	0.28	15.9	11.5878	20.2122
QTL29_TGW_Giancaspro_2019	TGW	5B-4	46.2	0.83	15.9	14.4453	17.3547
QTL11_TGW_Avni_2018	TGW	6A	3.47	0.053	60.5	38.1	82.9
QTL45_TW_Desiderio_2019	TW	6A	5.3	0.187	54.1	50.4	57.8
QTL46_TW_Desiderio_2019	TW	6A	5.39	0.1897	97.4	93.8	101
QTL51_GW_Desiderio_2019	GW	6A	5.6	0.1963	97.4	93.9	100.9
QTL21_HI_D_Peleg_2009	HI	6A	5.6	0.03	104.2	77.7	130.7
QTL16_GY_Roncallo_2017	GY	6A	2.6	0.063	64.9	37.0796	92.7204
QTL68_SLNS_Roncallo_2017	SLNS	6A	4.9	0.19	55.7	46.4753	64.9247
QTL73_SNM_Roncallo_2017	SNM	6A	3.9	0.143	126.4	114.143	138.657
QTL18_TGW_Zaim_2020	TGW	6A	4.1	0.095	97.2	85.4	109.03
QTL33_TGW_D_Fatiukha_2020	TGW	6A	8.4	0.09	5.8	0	7.9
QTL5_TGW_Maccaferri_2016	TGW	6A	2.73	0.0344	8	0	34.1789
QTL60_TGW_D_Graziani_2014	TGW	6A	4.32	0.326	43.831	41.823	45.839
QTL44_GWPS_Patil_2013	GWPS	6A	2.89	0.0928	37.9	33.3	42.5
QTL10_GA_Desiderio_2019	GA	6B	3.52	0.1195	35.1	29.37	40.83
QTL21_GL_Desiderio_2019	GL	6B	5.89	0.1801	0	0	3.8
QTL22_GL_Desiderio_2019	GL	6B	8.47	0.2742	0.5	0	3
QTL23_GL_Desiderio_2019	GL	6B	5.68	0.1477	1	0	5.64
QTL24_GL_Desiderio_2019	GL	6B	6.83	0.1818	2	0	5.77
QTL25_GL_Desiderio_2019	GL	6B	3.68	0.1082	8.2	1.87	14.53
QTL33_GP_Desiderio_2019	GP	6B	6.24	0.2151	0	0	3.18
QTL34_GP_Desiderio_2019	GP	6B	5.41	0.1468	1	0	5.67
QTL35_GP_Desiderio_2019	GP	6B	4.94	0.1754	1	0	4.9
QTL36_GP_Desiderio_2019	GP	6B	5.84	0.16	2	0	6.28
QTL6_GA_Desiderio_2019	GA	6B	4.35	0.1526	0.5	0	4.99
QTL7_GA_Desiderio_2019	GA	6B	7.63	0.2415	53.8	50.96	56.64
QTL8_GA_Desiderio_2019	GA	6B	4.2	0.1446	54.2	49.46	58.94
QTL9_GA_Desiderio_2019	GA	6B	3.94	0.1158	8.6	2.69	14.51
QTL38_GNPS_Peng_2003	GNPS	6B	2.6	0.163	161	113	209
QTL39_SLNS_Peng_2003	SLNS	6B	3.75	0.075	116	77	155
QTL40_SLNS_Peng_2003	SLNS	6B	3.75	0.075	156	138	174
QTL26_TGW_Blanco_2012	TGW	6B	4.7	0.174	107	101.1	112.9
QTL22_HI_D_Peleg_2009	HI	6B	6.7	0.048	69.2	47.8	90.6
QTL11_TGW_Mangini_2021	TGW	6B	7.5	0.085	88.1	87.9	88.3
QTL21_GL_Mangini_2021	GL	6B	4.5	0.045	4.1	3.9	4.3
QTL20_GL_Mangini_2021	GL	6B	2.6	0.026	4.1	3.9	4.3
QTL22_GL_Mangini_2021	GL	6B	7.8	0.083	94.45	89.8	99.1
QTL30_GW_Mangini_2021	GW	6B	3.9	0.041	2.2	2	2.4
QTL42_GPS_Roncallo_2017	GNPS	6B	2.8	0.099	97	79.2961	114.704
QTL53_GNSL_Roncallo_2017	GNSL	6B	3	0.094	76.4	57.7544	95.0456
QTL88_TGW_Roncallo_2017	TGW	6B	4.4	0.15	59.8	48.1154	71.4846
QTL89_TGW_Roncallo_2017	TGW	6B	4.2	0.159	64.9	53.8768	75.9232
QTL90_TGW_Roncallo_2017	TGW	6B	3.1	0.117	97.4	82.4198	112.38
QTL7_GYPS_Marcotuli_2017	GYPS	6B	7	0.21	29.05	26	32.1
QTL19_TGW_Zaim_2020	TGW	6B	6.1	0.047	5.1	-18.8	29.02
QTL20_SNM_Zaim_2020	SNM	6B	6.1	0.109	173.1	157	189.18
QTL1_TW_Elouafi_2004	TW	6B	3	0.09	74.2	58.3131	90.0869
QTL3_TGW_Elouafi_2004	TGW	6B	3	0.12	51.2	39.2848	63.1152
QTL112_YD_D_Rheman_2020	GY	6B	2.29	0.08	9.91	0	27.7828
QTL79_TGW_D_Rheman_2020	TGW	6B	2.74	0.09	160.61	144.723	176.497
QTL15_TGW_Anvi_2018	TGW	7A	3.5	0.082	133.8	119.3	148.3
QTL37_GP_Desiderio_2019	GP	7A	6.86	0.1513	108.7	113.26	113.26
QTL4_GL_Russo_2014	GL	7A	5.4	0.069	76.4	59	93.8
QTL41_GNP_Peng_2003	GNP	7A	2.02	0.196	154	82	226
QTL42_SNP_Peng_2003	SNP	7A	5.26	0.355	109	82	136
QTL43_SNP_Peng_2003	SNP	7A	5.26	0.355	215	198	232
QTL27_GYPS_Blanco_2012	GYPS	7A	4.7	0.173	64.4	56.55	72.25
QTL2_GY_Milner_2016	GY	7A	7.1	0.088	110.9	98.8	123.4
QTL25_HI_Roncallo_2017	HI	7A	4.1	0.161	11	0.113738	21.8863
QTL26_HI_Roncallo_2017	HI	7A	2.8	0.137	87.3	74.5067	100.093
QTL43_GPS_Roncallo_2017	GNPS	7A	3	0.098	74.8	56.9154	92.6846
QTL69_SLNS_Roncallo_2017	SLNS	7A	5	0.231	63.9	56.3126	71.4874
QTL74_SNM_Roncallo_2017	SNM	7A	6.1	0.244	74.8	67.6169	81.9831
QTL21_TGW_Zaim_2020	TGW	7A	5.3	0.104	9.2	1.2	17.16
QTL22_GY_Zaim_2020	GY	7A	4.4	0.043	138.7	119.5	157.94
QTL2_TW_Elouafi_2004	TW	7A	3	0.17	55.9	47.4893	64.3107
QTL125_HI_D_Rheman_2020	HI	7A	2.42	0.07	108.61	88.1839	129.036
QTL26_SL_D_Rheman_2020	SL	7A	2.13	0.07	217.81	197.384	238.236
QTL45_SW_D_Rheman_2020	SW	7A	2	0.08	57.81	39.9372	75.6828
QTL30_SL_Patil_2013	SL	7A	3.15	0.1055	244.1	236.2	252
QTL36_SLNS_Patil_2013	SLNS	7A	3.71	0.1737	41.15	31.1	51.2
QTL11_GYPS_Giancaspro_2019	GYPS	7A-6	3.9	0.14	72.8	64.1757	81.4243
QTL26_GL_Desiderio_2019	GL	7B	13.46	0.1908	63.8	60.2	67.4
QTL27_GL_Desiderio_2019	GL	7B	20.28	0.1641	63.8	59.6	68
QTL38_GP_Desiderio_2019	GP	7B	5.78	0.1192	55.9	50.1	61.7
QTL44_GNSL_Peng_2003	GNSL	7B	2.62	0.094	124	71	177
QTL28_GYPS_Blanco_2012	GYPS	7B	4.2	0.159	86.2	77.66	94.74
QTL29_GYPS_Blanco_2012	GYPS	7B	3.3	0.127	86.2	75.5	96.9
QTL30_TGW_Blanco_2012	TGW	7B	3.4	0.131	86.2	75.83	96.57
QTL23_HI_D_Peleg_2009	HI	7B	14.1	0.224	14.1	11.5	16.7
QTL6_GY_D_Peleg_2009	GY	7B	8.6	0.127	17.8	0.8	34.8
QTL2_GY_Mangini_2021	GY	7B	3.7	0.119	44.1	41.5	46.7
QTL31_GW_Mangini_2021	GW	7B	4.5	0.098	108.1	107.9	108.3
QTL17_GY_Roncallo_2017	GY	7B	3.9	0.122	7	0	21.3663
QTL54_GNSL_Roncallo_2017	GNSL	7B	3.3	0.115	117.4	102.159	132.641
QTL70_SLNS_Roncallo_2017	SLNS	7B	4.3	0.143	184.6	172.343	196.857
QTL91_TGW_Roncallo_2017	TGW	7B	3	0.116	14.9	0	30.0094
QTL92_TGW_Roncallo_2017	TGW	7B	3	0.12	74.3	59.6943	88.9057
QTL93_TGW_Roncallo_2017	TGW	7B	4.1	0.397	140.5	136.085	144.915
QTL23_GY_Zaim_2020	GY	7B	3.9	0.117	110.6	95.6	125.58
QTL35_TGW_Fatiukha_2020	TGW	7B	8.4	0.007	71.64	69.4	76.9
QTL36_TGW_D_Fatiukha_2020	TGW	7B	8.4	0.035	71.64	69.4	76.9
QTL38_TGW_D_Fatiukha_2020	TGW	7B	8.4	0.069	71.64	69.4	76.9
QTL65_TGW_D_Graziani_2014	TGW	7B	3.29	0.033	23.939	4.10208	43.7759
QTL115_YD_D_Rheman_2020	GY	7B	3	0.09	219.11	203.223	234.997
QTL66_GPS_D_Rheman_2020	GNPS	7B	2.1	0.07	172.61	152.184	193.036
QTL3_TGW_D_Gobaladi_2011	TGW	7B	3.23	0.1177	10.1	0	39.921
QTL5_TGW_D_Gobaladi_2011	TGW	7B	2.12	0.056	0.1	0	62.7774
QTL8_GY_Maccaferri_2008	GY	7B	3	0.079	38	29.7137	46.2863
QTL9_GY_Maccaferri_2008	GY	7B	3	0.069	113	103.513	122.487
QTL12_GYPS_Giancaspro_2019	GYPS	7B-3	6.1	0.21	16.7	10.9504	22.4496
QTL13_GYPS_Giancaspro_2019	GYPS	7B-3	5.4	0.19	16.7	10.3452	23.0548
