# Supplementary material for: A comprehensive meta-QTL analysis for yield-related traits of durum wheat (Triticum turgidum L. var. durum) grown under different water regimes
Source: Front Plant Sci. 2022 Sep 6;13:984269. doi: 10.3389/fpls.2022.984269 (PMC9486101; doi:10.3389/fpls.2022.984269)
Supplement: Supplementary file 3 [file Table_3.xlsx]

## Sheet: Project QTL_irrigated
Supplementary table 3. Total of projected QTLs on the consensus genetic map under rainfed and irrigated conditions
QTL	Trait	Chr
QTL15_TGW_Faris_2014	TGW	1A
QTL1_TW_Patil_2013	TW	1A
QTL11_GWPS_Faris_2014	GWPS	1A
QTL5_TGW_Graziani_2014	TGW	1A
QTL1_GNM_Graziani_2014	GNM	1A
QTL6_GNM_Graziani_2014	GNM	1A
QTL5_TGW_Fatiukha_2020	TGW	1A
QTL3_TGW_Fatiukha_2020	TGW	1A
QTL52_GNPS_Giunta_2018	GNPS	1B
QTL1_GNPS_Giunta_2018	GNPS	1B
QTL4_SLNS_Faris_2014	SLNS	1B
QTL24_HI_Peleg_2009	HI	1B
QTL7_TGW_Fatiukha_2020	TGW	1B
QTL1_TGW_Avni_2018	TGW	1B
QTL116_HI_Rheman_2020	HI	1B
QTL102_YD_Rheman_2020	GY	1B
QTL49_GPS_Rheman_2020	GNPS	1B
QTL67_TGW_Rheman_2020	TGW	1B
QTL51_GPS_Rheman_2020	GNPS	1B
QTL50_GPS_Rheman_2020	GNPS	1B
QTL8_TGW_Fatiukha_2020	TGW	1B
QTL70_TGW_Rheman_2020	TGW	2A
QTL18_GNM_Graziani_2014	GNM	2A
QTL11_TGW_Fatiukha_2020	TGW	2A
QTL13_TGW_Fatiukha_2020	TGW	2A
QTL33_SW_Rheman_2020	SW	2A
QTL20_SL_Rheman_2020	SL	2A
QTL1_GW_Nagel_2014	GW	2A
QTL105_YD_Rheman_2020	GY	2A
QTL25_HI_Peleg_2009	HI	2A
QTL15_TGW_Fatiukha_2020	TGW	2A
QTL4_GNPS_Giunta_2018	GNPS	2B
QTL23_SLNS_Giunta_2018	SLNS	2B
QTL15_GNSL_Giunta_2018	GNSL	2B
QTL5_GNPS_Giunta_2018	GNPS	2B
QTL35_SNP_Giunta_2018	SNP	2B
QTL9_TGW_Patil_2013	TGW	2B
QTL12_TGW_Patil_2013	TGW	2B
QTL26_HI_Peleg_2009	HI	2B
QTL7_GY_Peleg_2009	GY	2B
QTL16_TGW_Faris_2014	TGW	2B
QTL12_GWPS_Faris_2014	GWPS	2B
QTL8_GNPS_Faris_2014	GNPS	2B
QTL38_GNPS_Patil_2013	GNPS	2B
QTL117_HI_Rheman_2020	HI	2B
QTL8_GY_Peleg_2009	GY	2B
QTL27_HI_Peleg_2009	HI	2B
QTL26_GNM_Graziani_2014	GNM	2B
QTL23_GNM_Graziani_2014	GNM	2B
QTL21_GNM_Graziani_2014	GNM	2B
QTL20_TGW_Graziani_2014	TGW	2B
QTL25_TGW_Graziani_2014	TGW	2B
QTL28_TGW_Graziani_2014	TGW	2B
QTL106_YD_Rheman_2020	GY	3A
QTL35_SW_Rheman_2020	SW	3A
QTL52_GPS_Rheman_2020	GNPS	3A
QTL22_SL_Rheman_2020	SL	3A
QTL18_TGW_Fatiukha_2020	TGW	3A
QTL20_TGW_Fatiukha_2020	TGW	3A
QTL36_SW_Rheman_2020	SW	3A
QTL1_GY_Maccaferri_2008	GY	3A
QTL2_TGW_Avni_2018	TGW	3A
QTL2_TGW_Tzarfati_2014	TGW	3A
QTL37_GNM_Graziani_2014	GNM	3B
QTL38_TGW_Graziani_2014	TGW	3B
QTL34_GNM_Graziani_2014	GNM	3B
QTL31_TGW_Graziani_2014	TGW	3B
QTL36_TGW_Graziani_2014	TGW	3B
QTL32_GNM_Graziani_2014	GNM	3B
QTL28_HI_Peleg_2009	HI	3B
QTL5_SLNS_Faris_2014	SLNS	3B
QTL54_GPS_Rheman_2020	GNPS	3B
QTL17_TGW_Faris_2014	TGW	3B
QTL118_HI_Rheman_2020	HI	3B
QTL10_SNM_Gobaladi_2011	SNM	3B
QTL107_YD_Rheman_2020	GY	3B
QTL108_YD_Rheman_2020	GY	3B
QTL119_HI_Rheman_2020	HI	3B
QTL56_GPS_Rheman_2020	GNPS	3B
QTL120_HI_Rheman_2020	HI	3B
QTL38_SW_Rheman_2020	SW	3B
QTL3_TGW_Avni_2018	TGW	3B
QTL1_TGW_Gobaladi_2011	TGW	3B
QTL22_TGW_Fatiukha_2020	TGW	4A
QTL8_GNPS_Giunta_2018	GNPS	4A
QTL29_HI_Peleg_2009	HI	4A
QTL9_GY_Peleg_2009	GY	4A
QTL1_SL_Faris_2014	SL	4A
QTL37_SNP_Giunta_2018	SNP	4A
QTL5_TW_Patil_2013	TW	4B
QTL8_TGW_Patil_2013	TGW	4B
QTL14_TGW_Patil_2013	TGW	4B
QTL18_GNSL_Giunta_2018	GNSL	4B
QTL38_SNP_Giunta_2018	SNP	4B
QTL39_SNP_Giunta_2018	SNP	4B
QTL11_TGW_Patil_2013	TGW	4B
QTL71_TGW_Rheman_2020	TGW	4B
QTL2_SL_Faris_2014	SL	4B
QTL72_TGW_Rheman_2020	TGW	4B
QTL73_TGW_Rheman_2020	TGW	4B
QTL10_GY_Peleg_2009	GY	4B
QTL27_TGW_Fatiukha_2020	TGW	4B
QTL25_TGW_Fatiukha_2020	TGW	4B
QTL4_TGW_Avni_2018	TGW	4B
QTL5_TGW_Avni_2018	TGW	4B
QTL6_TGW_Avni_2018	TGW	4B
QTL24_GY_Patil_2013	GY	4B
QTL35_SLNS_Patil_2013	SLNS	4B
QTL46_TGW_Graziani_2014	TGW	4B
QTL47_GNM_Graziani_2014	GNM	4B
QTL49_GNM_Graziani_2014	GNM	4B
QTL30_HI_Peleg_2009	HI	5A
QTL11_GY_Peleg_2009	GY	5A
QTL4_TGW_Tzarfati_2014	TGW	5A
QTL74_TGW_Rheman_2020	TGW	5A
QTL109_YD_Rheman_2020	GY	5A
QTL110_YD_Rheman_2020	GY	5A
QTL32_TGW_Fatiukha_2020	TGW	5A
QTL30_TGW_Fatiukha_2020	TGW	5A
QTL7_TGW_Avni_2018	TGW	5A
QTL8_TGW_Avni_2018	TGW	5A
QTL3_SL_Faris_2014	SL	5A
QTL59_GPS_Rheman_2020	GNPS	5B
QTL25_SL_Rheman_2020	SL	5B
QTL9_TGW_Avni_2018	TGW	5B
QTL77_TGW_Rheman_2020	TGW	5B
QTL61_GPS_Rheman_2020	GNPS	5B
QTL9_GNPS_Faris_2014	GNPS	5B
QTL60_GPS_Rheman_2020	GNPS	5B
QTL13_GWPS_Faris_2014	GWPS	5B
QTL31_HI_Peleg_2009	HI	5B
QTL123_HI_Rheman_2020	HI	5B
QTL63_GPS_Rheman_2020	GNPS	5B
QTL64_GPS_Rheman_2020	GNPS	5B
QTL42_SW_Rheman_2020	SW	5B
QTL65_GPS_Rheman_2020	GNPS	5B
QTL43_SW_Rheman_2020	SW	5B
QTL34_TGW_Fatiukha_2020	TGW	6A
QTL21_GNSL_Giunta_2018	GNSL	6A
QTL59_TGW_Graziani_2014	TGW	6A
QTL10_TGW_Avni_2018	TGW	6A
QTL12_GNPS_Giunta_2018	GNPS	6A
QTL12_TGW_Avni_2018	TGW	6A
QTL11_TGW_Avni_2018	TGW	6A
QTL13_GNPS_Giunta_2018	GNPS	6B
QTL47_SNP_Giunta_2018	SNP	6B
QTL43_SNP_Giunta_2018	SNP	6B
QTL27_SLNS_Giunta_2018	SLNS	6B
QTL33_HI_Peleg_2009	HI	6B
QTL14_TGW_Avni_2018	TGW	6B
QTL45_SNP_Giunta_2018	SNP	6B
QTL26_SLNS_Giunta_2018	SLNS	6B
QTL46_SNP_Giunta_2018	SNP	6B
QTL5_TGW_Tzarfati_2014	TGW	6B
QTL13_TGW_Avni_2018	TGW	6B
QTL113_YD_Rheman_2020	GY	6B
QTL78_TGW_Rheman_2020	TGW	6B
QTL5_GY_Maccaferri_2008	GY	6B
QTL44_SNP_Giunta_2018	SNP	6B
QTL17_GWPS_Golabadi_2011	GWPS	7A
QTL3_TW_Patil_2013	TW	7A
QTL10_GNPS_Faris_2014	GNPS	7A
QTL14_GWPS_Faris_2014	GWPS	7A
QTL7_TGW_Patil_2013	TGW	7A
QTL46_SW_Rheman_2020	SW	7A
QTL80_TGW_Rheman_2020	TGW	7A
QTL6_GY_Maccaferri_2008	GY	7A
QTL16_TGW_Avni_2018	TGW	7A
QTL6_SLNS_Faris_2014	SLNS	7A
QTL81_TGW_Rheman_2020	TGW	7A
QTL7_SLNS_Faris_2014	SLNS	7B
QTL12_GY_Peleg_2009	GY	7B
QTL66_GNM_Graziani_2014	GNM	7B
QTL7_GY_Maccaferri_2008	GY	7B
QTL34_HI_Peleg_2009	HI	7B
QTL10_GY_Maccaferri_2008	GY	7B
QTL64_GNM_Graziani_2014	GNM	7B
QTL31_SLNS_Giunta_2018	SLNS	7B
QTL28_SL_Rheman_2020	SL	7B
QTL50_SNP_Giunta_2018	SNP	7B
QTL47_SW_Rheman_2020	SW	7B
QTL29_SL_Rheman_2020	SL	7B
QTL14_GNPS_Giunta_2018	GNPS	7B
QTL5_TGW_Nagel_2014	TGW	7B
QTL6_GA_Nagel_2014	GA	7B
QTL3_GL_Nagel_2014	GL	7B
QTL51_SNP_Giunta_2018	SNP	7B
QTL7_GA_Nagel_2014	GA	7B
QTL8_GA_Nagel_2014	GA	7B
QTL4_GL_Nagel_2014	GL	7B
QTL126_HI_Rheman_2020	HI	7B
QTL37_TGW_Fatiukha_2020	TGW	7B
QTL39_TGW_Fatiukha_2020	TGW	7B
QTL114_YD_Rheman_2020	GY	7B
QTL42_GWPS_Patil_2013	GWPS	7B
QTL82_TGW_Rheman_2020	TGW	7B

## Sheet: Project QTL_rainfed
QTL	Trait	Chr
QTL4_TGW_D_Mangini_2021	TGW	1A
QTL3_TGW_D_Mangini_2021	TGW	1A
QTL34_GPS_D_Roncallo_2017	GNPS	1A
QTL18_HI_D_Roncallo_2017	HI	1A
QTL58_SLNS_D_Roncallo_2017	SLNS	1A
QTL57_SLNS_D_Roncallo_2017	SLNS	1A
QTL1_GYPS_D_Marcotuli_2017	GYPS	1A
QTL56_SLNS_D_Roncallo_2017	SLNS	1A
QTL11_TGW_D_Graziani_2014	TGW	1A
QTL8_TGW_D_Graziani_2014	TGW	1A
QTL10_GNM_D_Graziani_2014	GNM	1A
QTL1_SNM_D_Zaim_2020	SNM	1A
QTL9_TGW_D_Graziani_2014	TGW	1A
QTL2_TGW_D_Graziani_2014	TGW	1A
QTL7_TGW_D_Graziani_2014	TGW	1A
QTL4_TGW_D_Graziani_2014	TGW	1A
QTL2_TGW_D_Fatiukha_2020	TGW	1A
QTL4_TGW_D_Fatiukha_2020	TGW	1A
QTL1_TGW_D_Fatiukha_2020	TGW	1A
QTL3_TGW_D_Graziani_2014	TGW	1A
QTL47_GW_D_Desiderio_2019	GW	1B
QTL1_GY_D_Roncallo_2017	GY	1B
QTL13_HI_D_Peleg_2009	HI	1B
QTL1_GL_D_Russo_2014	GL	1B
QTL3_TGW_D_Zaim_2020	TGW	1B
QTL2_TGW_D_Zaim_2020	TGW	1B
QTL79_TGW_D_Roncallo_2017	TGW	1B
QTL3_TGW_D_Blanco_2012	TGW	1B
QTL5_TGW_D_Blanco_2012	TGW	1B
QTL1_GNPS_D_Blanco_2012	GNPS	1B
QTL2_GYPS_D_Blanco_2012	GYPS	1B
QTL4_TGW_D_Blanco_2012	TGW	1B
QTL2_GY_D_Roncallo_2017	GY	1B
QTL12_TGW_D_Graziani_2014	TGW	1B
QTL13_GNM_D_Graziani_2014	GNM	1B
QTL16_GNM_D_Graziani_2014	GNM	1B
QTL6_TGW_D_Fatiukha_2020	TGW	1B
QTL59_SLNS_D_Roncallo_2017	SLNS	1B
QTL27_GPP_D_Roncallo_2017	GNP	1B
QTL15_TGW_D_Graziani_2014	TGW	1B
QTL3_GY_D_Roncallo_2017	GY	1B
QTL32_GW_D_Mangini_2021	GW	1B
QTL24_GL_D_Mangini_2021	GL	1B
QTL23_GL_D_Mangini_2021	GL	1B
QTL33_GW_D_Mangini_2021	GW	1B
QTL34_GW_D_Mangini_2021	GW	1B
QTL25_GL_D_Mangini_2021	GL	1B
QTL1_GNP_D_Peng_2003	GNP	1B
QTL5_GY_D_Peng_2003	GY	1B
QTL14_GNM_D_Graziani_2014	GNM	1B
QTL7_SNP_D_Peng_2003	SNP	1B
QTL39_TGW_D_Desiderio_2019	TGW	1B
QTL4_GY_D_Roncallo_2017	GY	1B
QTL2_GNP_D_Peng_2003	GNP	1B
QTL4_TGW_D_Zaim_2020	TGW	1B
QTL4_GNSL_D_Peng_2003	GNSL	1B
QTL3_GNS_D_Peng_2003	GNPS	1B
QTL8_SNP_D_Peng_2003	SNP	1B
QTL69_TGW_D_Rheman_2020	TGW	1B
QTL9_SLNS_D_Peng_2003	SLNS	1B
QTL60_SLNS_D_Roncallo_2017	SLNS	1B
QTL68_TGW_D_Rheman_2020	TGW	1B
QTL80_TGW_D_Roncallo_2017	TGW	1B
QTL6_GY_D_Peng_2003	GY	1B
QTL1_GA_D_Desiderio_2019	GA	2A
QTL14_GL_D_Mangini_2021	GL	2A
QTL1_GY_D_Mangini_2021	GY	2A
QTL5_TGW_D_Mangini_2021	TGW	2A
QTL28_GP_D_Desiderio_2019	GP	2A
QTL6_TGW_D_Mangini_2021	TGW	2A
QTL26_GW_D_Mangini_2021	GW	2A
QTL103_YD_D_Rheman_2020	GY	2A
QTL1_TGW_D_Maccaferri_2016	TGW	2A
QTL10_GNPS_D_Blanco_2012	GNPS	2A
QTL8_TGW_D_Blanco_2012	TGW	2A
QTL6_GYPS_D_Blanco_2012	GYPS	2A
QTL9_GNPS_D_Blanco_2012	GNPS	2A
QTL7_GYPS_D_Blanco_2012	GYPS	2A
QTL17_GNM_D_Graziani_2014	GNM	2A
QTL12_TGW_D_Fatiukha_2020	TGW	2A
QTL9_TGW_D_Fatiukha_2020	TGW	2A
QTL10_TGW_D_Fatiukha_2020	TGW	2A
QTL19_HI_D_Roncallo_2017	HI	2A
QTL32_SW_D_Rheman_2020	SW	2A
QTL75_SNP_D_Roncallo_2017	SNP	2A
QTL81_TGW_D_Roncallo_2017	TGW	2A
QTL7_TGW_D_Mangini_2021	TGW	2A
QTL28_GW_D_Mangini_2021	GW	2A
QTL9_TGW_D_Mangini_2021	TGW	2A
QTL27_GW_D_Mangini_2021	GW	2A
QTL8_TGW_D_Mangini_2021	TGW	2A
QTL16_GL_D_Mangini_2021	GL	2A
QTL17_GL_D_Mangini_2021	GL	2A
QTL15_GL_D_Mangini_2021	GL	2A
QTL44_GNSL_D_Roncallo_2017	GNSL	2A
QTL104_YD_D_Rheman_2020	GY	2A
QTL3_SLNS_D_Thanh_2013	SLNS	2A
QTL14_HI_D_Peleg_2009	HI	2A
QTL17_SNP_D_Peng_2003	SNP	2A
QTL14_TGW_D_Fatiukha_2020	TGW	2A
QTL11_GNP_D_Peng_2003	GNP	2A
QTL12_GNPS_D_Peng_2003	GNPS	2A
QTL15_GY_D_Peng_2003	GY	2A
QTL76_SNP_D_Roncallo_2017	SNP	2A
QTL5_SNP_D_Thanh_2013	SNP	2A
QTL19_SNP_D_Peng_2003	SNP	2A
QTL2_GYPS_D_Marcotuli_2017	GYPS	2B
QTL8_SNM_D_Gobaladi_2011	SNM	2B
QTL15_HI_D_Gobaladi_2011	HI	2B
QTL7_GNPS_D_Gobaladi_2011	GNPS	2B
QTL6_GNPS_D_Gobaladi_2011	GNPS	2B
QTL14_HI_D_Gobaladi_2011	HI	2B
QTL11_GYPS_D_Blanco_2012	GYPS	2B
QTL2_GL_D_Russo_2014	GL	2B
QTL12_HI_D_Gobaladi_2011	HI	2B
QTL15_TGW_D_Patil_2013	TGW	2B
QTL43_GWPS_D_Patil_2013	GWPS	2B
QTL20_HI_D_Roncallo_2017	HI	2B
QTL45_GNSL_D_Roncallo_2017	GNSL	2B
QTL61_SLNS_D_Roncallo_2017	SLNS	2B
QTL62_SLNS_D_Roncallo_2017	SLNS	2B
QTL5_GY_D_Roncallo_2017	GY	2B
QTL15_HI_D_Peleg_2009	HI	2B
QTL6_GY_D_Roncallo_2017	GY	2B
QTL5_GY_D_Zaim_2020	GY	2B
QTL21_SL_D_Rheman_2020	SL	2B
QTL1_GY_D_Peleg_2009	GY	2B
QTL2_GA_D_Desiderio_2019	GA	2B
QTL40_TGW_D_Desiderio_2019	TGW	2B
QTL12_GNPS_D_Blanco_2012	GNPS	2B
QTL30_GP_D_Desiderio_2019	GP	2B
QTL4_SLNS_D_Thanh_2013	SLNS	2B
QTL13_GL_D_Desiderio_2019	GL	2B
QTL12_GL_D_Desiderio_2019	GL	2B
QTL6_GY_D_Zaim_2020	GY	2B
QTL1_GY_D_Milner_2016	GY	2B
QTL3_GA_D_Desiderio_2019	GA	2B
QTL11_GL_D_Desiderio_2019	GL	2B
QTL29_GP_D_Desiderio_2019	GP	2B
QTL7_TGW_D_Zaim_2020	TGW	2B
QTL8_GY_D_Zaim_2020	GY	2B
QTL2_GY_D_Peleg_2009	GY	2B
QTL16_HI_D_Peleg_2009	HI	2B
QTL22_TGW_D_Graziani_2014	TGW	2B
QTL24_TGW_D_Graziani_2014	TGW	2B
QTL29_TGW_D_Graziani_2014	TGW	2B
QTL27_TGW_D_Graziani_2014	TGW	2B
QTL31_GP_D_Desiderio_2019	GP	2B
QTL32_GP_D_Desiderio_2019	GP	3A
QTL5_GL_D_Russo_2014	GL	3A
QTL10_TGW_D_Mangini_2021	TGW	3A
QTL19_TGW_D_Fatiukha_2020	TGW	3A
QTL53_GPS_D_Rheman_2020	GNPS	3A
QTL17_TGW_D_Fatiukha_2020	TGW	3A
QTL48_GW_D_Desiderio_2019	GW	3A
QTL21_HI_D_Roncallo_2017	HI	3A
QTL34_SW_D_Rheman_2020	SW	3A
QTL71_SNM_D_Roncallo_2017	SNM	3A
QTL16_TGW_D_Fatiukha_2020	TGW	3A
QTL46_GNSL_D_Roncallo_2017	GNSL	3A
QTL22_HI_D_Roncallo_2017	HI	3A
QTL36_GPS_D_Roncallo_2017	GNPS	3A
QTL7_GY_D_Roncallo_2017	GY	3A
QTL37_GPS_D_Roncallo_2017	GNPS	3A
QTL47_GNSL_D_Roncallo_2017	GNSL	3A
QTL21_GNPS_D_Peng_2003	GNPS	3A
QTL20_GNP_D_Peng_2003	GNP	3A
QTL38_GPS_D_Roncallo_2017	GNPS	3A
QTL8_GY_D_Roncallo_2017	GY	3A
QTL13_TGW_D_Blanco_2012	TGW	3A
QTL22_GNSL_D_Peng_2003	GNSL	3A
QTL23_GY_D_Peng_2003	GY	3A
QTL2_TGW_D_Maccaferri_2016	TGW	3A
QTL77_SNP_D_Roncallo_2017	SNP	3A
QTL30_TGW_D_Graziani_2014	TGW	3A
QTL20_TGW_D_Blanco_2012	TGW	3B
QTL83_TGW_D_Roncallo_2017	TGW	3B
QTL16_GYPS_D_Blanco_2012	GYPS	3B
QTL39_TGW_D_Graziani_2014	TGW	3B
QTL7_TGW_D_Russo_2014	TGW	3B
QTL14_GYPS_D_Blanco_2012	GYPS	3B
QTL15_GYPS_D_Blanco_2012	GYPS	3B
QTL21_GNPS_D_Blanco_2012	GNPS	3B
QTL40_TGW_D_Graziani_2014	TGW	3B
QTL39_GPS_D_Roncallo_2017	GNPS	3B
QTL9_GY_D_Roncallo_2017	GY	3B
QTL18_GYPS_D_Blanco_2012	GYPS	3B
QTL19_TGW_D_Blanco_2012	TGW	3B
QTL17_GYPS_D_Blanco_2012	GYPS	3B
QTL22_GNPS_D_Blanco_2012	GNPS	3B
QTL33_TGW_D_Graziani_2014	TGW	3B
QTL35_TGW_D_Graziani_2014	TGW	3B
QTL29_GPP_D_Roncallo_2017	GNP	3B
QTL48_GNSL_D_Roncallo_2017	GNSL	3B
QTL44_GNM_D_Graziani_2014	GNM	3B
QTL41_GNM_D_Graziani_2014	GNM	3B
QTL43_TGW_D_Graziani_2014	TGW	3B
QTL3_TGW_D_Maccaferri_2016	TGW	3B
QTL4_TGW_D_Gobaladi_2011	TGW	3B
QTL10_GY_D_Zaim_2020	GY	3B
QTL10_GY_D_Roncallo_2017	GY	3B
QTL6_GYPS_D_Marcotuli_2017	GYPS	3B
QTL12_GY_D_Zaim_2020	GY	3B
QTL30_GPP_D_Roncallo_2017	GNP	3B
QTL11_GY_D_Zaim_2020	GY	3B
QTL14_TGW_D_Zaim_2020	TGW	3B
QTL13_TGW_D_Zaim_2020	TGW	3B
QTL17_HI_D_Peleg_2009	HI	3B
QTL9_SNM_D_Zaim_2020	SNM	3B
QTL37_SW_D_Rheman_2020	SW	3B
QTL55_GPS_D_Rheman_2020	GNPS	3B
QTL2_TGW_D_Gobaladi_2011	TGW	3B
QTL84_TGW_D_Roncallo_2017	TGW	3B
QTL41_TGW_D_Desiderio_2019	TGW	3B
QTL49_GNSL_D_Roncallo_2017	GNSL	3B
QTL21_TGW_D_Fatiukha_2020	TGW	4A
QTL23_GNPS_D_Blanco_2012	GNPS	4A
QTL11_GY_D_Roncallo_2017	GY	4A
QTL50_GNSL_D_Roncallo_2017	GNSL	4A
QTL12_GY_D_Roncallo_2017	GY	4A
QTL63_SLNS_D_Roncallo_2017	SLNS	4A
QTL40_GPS_D_Roncallo_2017	GNPS	4A
QTL78_SNP_D_Roncallo_2017	SNP	4A
QTL23_HI_D_Roncallo_2017	HI	4A
QTL31_GPP_D_Roncallo_2017	GNP	4A
QTL64_SLNS_D_Roncallo_2017	SLNS	4A
QTL18_HI_D_Peleg_2009	HI	4A
QTL3_GY_D_Peleg_2009	GY	4A
QTL14_GL_D_Desiderio_2019	GL	4A
QTL15_GL_D_Desiderio_2019	GL	4A
QTL13_GY_D_Roncallo_2017	GY	4A
QTL17_GL_D_Desiderio_2019	GL	4A
QTL16_GL_D_Desiderio_2019	GL	4A
QTL24_GNPS_D_Blanco_2012	GNPS	4B
QTL8_TGW_D_Russo_2014	TGW	4B
QTL54_GNM_D_Graziani_2014	GNM	4B
QTL6_GW_D_Russo_2014	GW	4B
QTL41_GPS_D_Roncallo_2017	GNPS	4B
QTL65_SLNS_D_Roncallo_2017	SLNS	4B
QTL72_SNM_D_Roncallo_2017	SNM	4B
QTL4_GY_D_Peleg_2009	GY	4B
QTL24_HI_D_Roncallo_2017	HI	4B
QTL51_GNSL_D_Roncallo_2017	GNSL	4B
QTL32_GPP_D_Roncallo_2017	GNP	4B
QTL4_TGW_D_Maccaferri_2016	TGW	4B
QTL24_TGW_D_Fatiukha_2020	TGW	4B
QTL26_TGW_D_Fatiukha_2020	TGW	4B
QTL23_TGW_D_Fatiukha_2020	TGW	4B
QTL17_TGW_D_Patil_2013	TGW	4B
QTL29_SL_D_Patil_2013	SL	4B
QTL29_GW_D_Mangini_2021	GW	4B
QTL25_TGW_D_Blanco_2012	TGW	4B
QTL53_GNM_D_Graziani_2014	GNM	4B
QTL121_HI_D_Rheman_2020	HI	4B
QTL50_TGW_D_Graziani_2014	TGW	4B
QTL48_GNM_D_Graziani_2014	GNM	4B
QTL51_TGW_D_Graziani_2014	TGW	4B
QTL52_GNM_D_Graziani_2014	GNM	4B
QTL18_GL_D_Desiderio_2019	GL	4B
QTL19_GL_D_Desiderio_2019	GL	4B
QTL14_GY_D_Roncallo_2017	GY	4B
QTL39_SW_D_Rheman_2020	SW	5A
QTL56_GNM_D_Graziani_2014	GNM	5A
QTL58_GPS_D_Rheman_2020	GNPS	5A
QTL18_GL_D_Mangini_2021	GL	5A
QTL19_HI_D_Peleg_2009	HI	5A
QTL66_SLNS_D_Roncallo_2017	SLNS	5A
QTL5_GY_D_Peleg_2009	GY	5A
QTL67_SLNS_D_Roncallo_2017	SLNS	5A
QTL28_GNSL_D_Peng_2003	GNSL	5A
QTL26_GNPS_D_Peng_2003	GNPS	5A
QTL33_SLNS_D_Peng_2003	SLNS	5A
QTL30_GY_D_Peng_2003	GY	5A
QTL24_GNP_D_Peng_2003	GNP	5A
QTL75_TGW_D_Rheman_2020	TGW	5A
QTL55_GNPS_D_Graziani_2014	GNPS	5A
QTL49_GW_D_Desiderio_2019	GW	5A
QTL28_TGW_D_Fatiukha_2020	TGW	5A
QTL29_TGW_D_Fatiukha_2020	TGW	5A
QTL31_TGW_D_Fatiukha_2020	TGW	5A
QTL32_SNP_D_Peng_2003	SNP	5A
QTL25_GNP_D_Peng_2003	GNP	5A
QTL34_SLNS_D_Peng_2003	SLNS	5A
QTL31_GY_D_Peng_2003	GY	5A
QTL27_GNPS_D_Peng_2003	GNPS	5A
QTL29_GNSL_D_Peng_2003	GNSL	5A
QTL40_SW_D_Rheman_2020	SW	5A
QTL76_TGW_D_Rheman_2020	TGW	5A
QTL15_GY_D_Roncallo_2017	GY	5B
QTL1_TGW_D_Thanh_2013	TGW	5B
QTL2_TGW_D_Thanh_2013	TGW	5B
QTL44_TGW_D_Desiderio_2019	TGW	5B
QTL4_GA_D_Desiderio_2019	GA	5B
QTL50_GW_D_Desiderio_2019	GW	5B
QTL42_TGW_D_Desiderio_2019	TGW	5B
QTL43_TGW_D_Desiderio_2019	TGW	5B
QTL16_GY_D_Zaim_2020	GY	5B
QTL124_HI_D_Rheman_2020	HI	5B
QTL111_YD_D_Rheman_2020	GY	5B
QTL87_TGW_D_Roncallo_2017	TGW	5B
QTL15_GY_D_Zaim_2020	GY	5B
QTL20_HI_D_Peleg_2009	HI	5B
QTL5_GA_D_Desiderio_2019	GA	5B
QTL62_GPS_D_Rheman_2020	GNPS	5B
QTL44_SW_D_Rheman_2020	SW	5B
QTL17_SNM_D_Zaim_2020	SNM	5B
QTL20_GL_D_Desiderio_2019	GL	5B
QTL33_TGW_D_Fatiukha_2020	TGW	6A
QTL5_TGW_D_Maccaferri_2016	TGW	6A
QTL45_TW_D_Desiderio_2019	TW	6A
QTL60_TGW_D_Graziani_2014	TGW	6A
QTL11_TGW_Avni_R_2018	TGW	6A
QTL68_SLNS_D_Roncallo_2017	SLNS	6A
QTL16_GY_D_Roncallo_2017	GY	6A
QTL51_GW_D_Desiderio_2019	GW	6A
QTL18_TGW_D_Zaim_2020	TGW	6A
QTL46_TW_D_Desiderio_2019	TW	6A
QTL21_GL_D_Mangini_2021	GL	6B
QTL11_TGW_D_Mangini_2021	TGW	6B
QTL30_GW_D_Mangini_2021	GW	6B
QTL20_GL_D_Mangini_2021	GL	6B
QTL19_TGW_D_Zaim_2020	TGW	6B
QTL22_HI_D_Peleg_2009	HI	6B
QTL7_GA_D_Desiderio_2019	GA	6B
QTL8_GA_D_Desiderio_2019	GA	6B
QTL89_TGW_D_Roncallo_2017	TGW	6B
QTL88_TGW_D_Roncallo_2017	TGW	6B
QTL3_TGW_D_Elouafi_2004	TGW	6B
QTL1_TW_D_Elouafi_2004	TW	6B
QTL53_GNSL_D_Roncallo_2017	GNSL	6B
QTL22_GL_D_Mangini_2021	GL	6B
QTL34_GP_D_Desiderio_2019	GP	6B
QTL25_GL_D_Desiderio_2019	GL	6B
QTL6_GA_D_Desiderio_2019	GA	6B
QTL26_TGW_D_Blanco_2012	TGW	6B
QTL90_TGW_D_Roncallo_2017	TGW	6B
QTL9_GA_D_Desiderio_2019	GA	6B
QTL22_GL_D_Desiderio_2019	GL	6B
QTL35_GP_D_Desiderio_2019	GP	6B
QTL33_GP_D_Desiderio_2019	GP	6B
QTL23_GL_D_Desiderio_2019	GL	6B
QTL24_GL_D_Desiderio_2019	GL	6B
QTL36_GP_D_Desiderio_2019	GP	6B
QTL21_GL_D_Desiderio_2019	GL	6B
QTL42_GPS_D_Roncallo_2017	GNPS	6B
QTL39_SLNS_D_Peng_2003	SLNS	6B
QTL79_TGW_D_Rheman_2020	TGW	6B
QTL10_GA_D_Desiderio_2019	GA	6B
QTL21_TGW_D_Zaim_2020	TGW	7A
QTL2_TW_D_Elouafi_2004	TW	7A
QTL27_GYPS_D_Blanco_2012	GYPS	7A
QTL36_SLNS_D_Patil_2013	SLNS	7A
QTL69_SLNS_D_Roncallo_2017	SLNS	7A
QTL45_SW_D_Rheman_2020	SW	7A
QTL37_GP_D_Desiderio_2019	GP	7A
QTL43_GPS_D_Roncallo_2017	GNPS	7A
QTL4_GL_D_Russo_2014	GL	7A
QTL74_SNM_D_Roncallo_2017	SNM	7A
QTL2_GY_D_Milner_2016	GY	7A
QTL26_HI_D_Roncallo_2017	HI	7A
QTL42_SNP_D_Peng_2003	SNP	7A
QTL125_HI_D_Rheman_2020	HI	7A
QTL22_GY_D_Zaim_2020	GY	7A
QTL41_GNP_D_Peng_2003	GNP	7A
QTL15_TGW_Anvi_R_2018	TGW	7A
QTL26_SL_D_Rheman_2020	SL	7A
QTL8_GY_D_Maccaferri_2008	GY	7B
QTL23_HI_D_Peleg_2009	HI	7B
QTL91_TGW_D_Roncallo_2017	TGW	7B
QTL6_GY_D_Peleg_2009	GY	7B
QTL3_TGW_D_Gobaladi_2011	TGW	7B
QTL17_GY_D_Roncallo_2017	GY	7B
QTL65_TGW_D_Graziani_2014	TGW	7B
QTL5_TGW_D_Gobaladi_2011	TGW	7B
QTL2_GY_D_Mangini_2021	GY	7B
QTL66_GPS_D_Rheman_2020	GNPS	7B
QTL29_GYPS_D_Blanco_2012	GYPS	7B
QTL30_TGW_D_Blanco_2012	TGW	7B
QTL92_TGW_D_Roncallo_2017	TGW	7B
QTL28_GYPS_D_Blanco_2012	GYPS	7B
QTL36_TGW_D_Fatiukha_2020	TGW	7B
QTL38_TGW_D_Fatiukha_2020	TGW	7B
QTL9_GY_D_Maccaferri_2008	GY	7B
QTL35_TGW_D_Fatiukha_2020	TGW	7B
QTL115_YD_D_Rheman_2020	GY	7B
QTL31_GW_D_Mangini_2021	GW	7B
QTL44_GNSL_D_Peng_2003	GNSL	7B
QTL23_GY_D_Zaim_2020	GY	7B
QTL54_GNSL_D_Roncallo_2017	GNSL	7B
QTL38_GP_D_Desiderio_2019	GP	7B
QTL70_SLNS_D_Roncallo_2017	SLNS	7B
QTL93_TGW_D_Roncallo_2017	TGW	7B
QTL27_GL_D_Desiderio_2019	GL	7B
QTL26_GL_D_Desiderio_2019	GL	7B
